# Supplementary material for: Selective inhibition of CDK9 in triple negative breast cancer
Source: Oncogene. 2023 Nov 24;43(3):202–15. doi: 10.1038/s41388-023-02892-3 (PMC10786725; doi:10.1038/s41388-023-02892-3)
Supplement: Supplementary file 7 — Supplementary Table 1 [file 41388_2023_2892_MOESM7_ESM.xlsx]

## Sheet: Pol II Pausing Index
Gene	Veh_1	Veh_2	D11-8_1	D11-8_2	Veh_Avg	D11-8_Avg	Avg_FC
RNF14	36.8227	27.7628	83.2431	59.3876	32.2927	71.3154	2.2084
UBE2Q1	6.02971	4.48932	13.3986	15.1744	5.25952	14.2865	2.71631
LINC00235	2.70741	2.03144	5.70866	6.39705	2.36943	6.05286	2.55457
RNF10	11.336	10.47	46.831	55.0286	10.903	50.9298	4.67116
RNF11	15.8389	14.7913	76.07	106.101	15.3151	91.0854	5.94742
RNF13	48.1628	29.6365	1579.1	200.876	38.8996	889.989	22.8791
REM2	1.22377	1.04126	0.343818	0.460973	1.13251	0.402395	0.355312
UBE2Q2	17.8973	18.172	48.7111	27.7459	18.0347	38.2285	2.11973
MZT2A	7.69707	6.87568	24.6007	32.159	7.28637	28.3798	3.89492
MZT2B	11.2301	9.18356	24.1021	30.8726	10.2068	27.4873	2.69303
PMM2	12.9157	9.12814	100.48	103.203	11.0219	101.841	9.23988
PMM1	12.3043	12.7777	23.3331	37.0939	12.541	30.2135	2.40918
ZNF708	16.1717	12.8335	172.769	316.503	14.5026	244.636	16.8685
ZNF879	23.2783	17.8481	68.3128	115.036	20.5632	91.6741	4.45817
FAM83C-AS1	8.67777	9.45742	7.29206	9.41348	9.06759	8.35277	0.921167
ZNF875	24.3378	15.3473	31.8507	79.8072	19.8426	55.8289	2.8136
RPL37	6.34154	5.13349	18.6363	17.9918	5.73752	18.3141	3.19199
COPRS	9.76021	11.7172	48.3903	32.8021	10.7387	40.5962	3.78036
ZNF700	28.8514	23.3101	91.09	81.9638	26.0807	86.5269	3.31765
ZNF707	24.7837	15.302	22.313	23.9606	20.0428	23.1368	1.15437
ZNF706	19.3635	14.3445	21.8	21.8167	16.854	21.8084	1.29396
ZC3H10	12.3525	9.62894	7.39419	6.96676	10.9907	7.18048	0.653321
ZC3H15	28.3811	15.9118	81.149	55.6319	22.1465	68.3904	3.0881
ZC3H14	30.4107	23.4893	332.259	208.932	26.95	270.595	10.0406
RNF111	18.2641	13.8075	571.593	424.687	16.0358	498.14	31.0642
ZC3H18	25.3382	19.2034	64.0711	107.017	22.2708	85.5439	3.84108
DHX8	13.7318	19.3071	141.277	486.067	16.5195	313.672	18.988
DHX9	16.113	12.5705	74.4322	71.3706	14.3418	72.9014	5.08316
NSRP1	18.6166	17.2882	194.75	162.355	17.9524	178.552	9.94586
NUP98	35.7012	29.2373	432.71	611.135	32.4692	521.923	16.0744
XPC	18.7649	18.3906	100.646	96.3957	18.5778	98.5207	5.30315
SP1	11.5292	8.66138	51.7012	53.7115	10.0953	52.7063	5.22087
GRINA	3.1026	2.10984	6.00527	5.7992	2.60622	5.90224	2.26467
SP6	14.6738	9.80192	14.7024	20.2335	12.2379	17.468	1.42737
SPPL3	64.4301	37.9927	1116.55	958.159	51.2114	1037.36	20.2563
OPA1	27.4673	16.2902	7085.52	224.887	21.8787	3655.2	167.066
MIR345	1.88943	2.82984	5.71231	5.76594	2.35963	5.73913	2.43221
RAB40C	31.0095	18.3202	35.2292	39.3684	24.6649	37.2988	1.51223
SLC66A1	9.9501	9.47941	27.3683	31.0186	9.71476	29.1934	3.00506
GTSE1	12.7355	11.8419	54.0256	66.3694	12.2887	60.1975	4.89861
B2M	18.5694	13.2005	18.5906	19.4833	15.8849	19.037	1.19843
SPPL2B	108.381	17.9232	50.8009	70.7858	63.1521	60.7934	0.962649
NOP9	11.738	7.91457	27.1075	34.671	9.82629	30.8892	3.14353
UGCG	83.4376	86.343	501.423	622.938	84.8903	562.18	6.62244
ATP2A1	12.33	11.579	44.803	442.041	11.9545	243.422	20.3624
ATP2A2	19.3153	16.2159	85.4469	86.1893	17.7656	85.8181	4.83057
NOP2	15.1936	9.27554	21.1128	19.7381	12.2346	20.4255	1.66949
RIT1	18.5027	18.695	26.391	23.2016	18.5989	24.7963	1.33321
UQCRC1	5.60893	5.44177	23.7338	29.8323	5.52535	26.783	4.8473
DOLPP1	6.36659	6.5736	17.4828	18.7669	6.47009	18.1248	2.80133
DENND4C	33.8997	20.0101	194.492	178.437	26.9549	186.465	6.91764
PHLDA2	5.86559	5.08976	6.40521	6.51469	5.47768	6.45995	1.17932
FBXL12	14.2934	11.3575	18.1858	21.0721	12.8255	19.629	1.53047
TIPRL	22.6029	15.4176	38.4183	39.8554	19.0103	39.1369	2.05872
CYP27B1	1.45039	1.5012	1.01323	1.01195	1.4758	1.01259	0.686131
FBXL16	1.43421	1.49974	2.50948	3.39568	1.46697	2.95258	2.0127
FBXL19	3.93063	4.77722	9.43388	16.6091	4.35393	13.0215	2.99074
FBXL18	59.7013	28.7766	54.3621	77.4718	44.239	65.9169	1.49002
KANSL1-AS1	5.96483	6.04364	6.67298	6.58182	6.00423	6.6274	1.10379
TPRN	7.5952	5.41946	7.64472	7.5247	6.50733	7.58471	1.16556
ABHD14A	4.63843	3.19749	5.65447	6.06504	3.91796	5.85976	1.49561
ACO2	6.26986	4.84864	44.2394	56.7983	5.55925	50.5188	9.08735
ZNF703	5.73702	4.93771	6.53105	7.06672	5.33736	6.79888	1.27383
ZNF701	18.4769	21.796	30.207	31.6337	20.1365	30.9204	1.53554
LOC100287896	23.1304	18.3279	23.2743	23.3698	20.7292	23.322	1.12508
SMAD4	33.8228	23.5919	151.27	149.36	28.7074	150.315	5.2361
SMAD5	32.0636	17.9535	126.47	77.2958	25.0085	101.883	4.07393
SMAD6	35.3268	32.6861	64.9856	115.675	34.0064	90.3303	2.65627
SMAD7	5.91163	9.63405	27.3161	60.6566	7.77284	43.9863	5.65898
SMAD1	46.4319	26.4567	616.502	352.051	36.4443	484.276	13.2881
AFTPH	32.6047	22.164	189.887	121.652	27.3843	155.77	5.68827
MUS81	6.46285	4.49573	11.9611	13.0877	5.47929	12.5244	2.28577
AMMECR1L	3.13646	5.36797	12.8731	16.6641	4.25221	14.7686	3.47316
SNORA73A	1.52819	1.23059	2.29325	2.36065	1.37939	2.32695	1.68694
CYFIP1	12.7378	18.6339	44.3975	64.7813	15.6859	54.5894	3.48017
SNORA73B	0.924092	1.09019	2.28918	2.09025	1.00714	2.18972	2.17419
ABHD14B	3.12689	3.45074	5.14284	5.6416	3.28882	5.39222	1.63956
RAD21L1	57.6682	51.9399	442.622	82.4659	54.804	262.544	4.7906
SLC36A4	52.4847	32.837	720.3	135.391	42.6609	427.846	10.029
RNF114	11.2685	13.892	46.4878	43.2376	12.5803	44.8627	3.56611
IGF2R	28.6481	23.1469	134.542	363.288	25.8975	248.915	9.61154
MFSD10	3.26207	3.0683	5.78531	7.08829	3.16519	6.4368	2.03362
ERICH1	564.114	114.945	54.9697	184.733	339.53	119.852	0.352993
EOLA2	12.5177	18.1705	20.9998	21.0059	15.3441	21.0029	1.36879
MIR3620	1.15442	1.2048	0.872502	1.06365	1.17961	0.968077	0.820675
HDHD5-AS1	9.26632	9.33793	18.2594	20.5343	9.30213	19.3969	2.08521
SPTLC1	57.2958	55.2878	158.046	176.778	56.2918	167.412	2.974
TCEA2	5.56965	5.06752	17.286	32.7124	5.31859	24.9992	4.70035
TCEA1	30.6452	24.9026	187.799	202.279	27.7739	195.039	7.02238
ABCD1	18.04	17.0332	25.3634	27.4979	17.5366	26.4306	1.50717
COX4I1	10.0094	7.03366	24.2847	23.9069	8.52152	24.0958	2.82764
BFAR	16.0966	18.803	56.921	60.5531	17.4498	58.7371	3.36606
CELSR3	8.00435	7.02566	18.9647	28.1752	7.515	23.5699	3.13638
TDRKH-AS1	5.24644	5.81122	7.33856	9.32944	5.52883	8.334	1.50737
KLHL7-DT	31.5024	25.294	27.2197	23.6185	28.3982	25.4191	0.895097
CCDC115	8.76539	9.75436	16.187	9.23687	9.25988	12.712	1.3728
CCDC112	59.386	27.137	99.5025	64.6488	43.2615	82.0756	1.8972
LEO1	10.9927	8.28443	55.6631	58.6303	9.63855	57.1467	5.92897
ATP1A1	14.5217	15.2174	55.0437	45.7524	14.8696	50.3981	3.38935
GABPB1-IT1	16.4018	13.371	18.0946	18.1553	14.8864	18.1249	1.21755
NOCT	12.4964	7.28195	75.8468	80.0007	9.88919	77.9238	7.8797
MGRN1	7.61817	6.85069	26.6377	32.2833	7.23443	29.4605	4.07226
CRTAP	22.3739	18.3859	138.745	868.305	20.3799	503.525	24.707
SPHK2	5.23671	3.51534	12.2949	10.7899	4.37602	11.5424	2.63764
SPHK1	5.83352	5.87822	9.35438	12.3289	5.85587	10.8417	1.85142
CUEDC2	2.18294	1.65465	2.95192	3.59515	1.9188	3.27353	1.70604
CPEB4	26.0778	22.4506	117.607	94.6414	24.2642	106.124	4.37368
TERF2IP	13.375	9.57045	18.3132	17.3325	11.4727	17.8229	1.5535
CPEB2	40.3221	35.8664	64.4143	63.0701	38.0942	63.7422	1.67328
RBMXL1	20.455	15.9143	40.7736	35.3185	18.1846	38.0461	2.09221
OSGEP	12.1201	11.9117	31.2845	35.2615	12.0159	33.273	2.76908
TMEM210	0.137623	0.199153	0.252079	0.258341	0.168388	0.25521	1.51561
ZNF780A	17.5606	15.4366	55.3938	51.005	16.4986	53.1994	3.22447
ZNF780B	17.9453	13.5639	128.569	70.1659	15.7546	99.3674	6.3072
FRG1	20.0522	21.92	93.5983	74.8646	20.9861	84.2314	4.01368
LOC100507437	4.10957	4.29359	5.97511	6.81989	4.20158	6.3975	1.52264
LOC100289495	39.182	35.8135	34.5848	33.3785	37.4978	33.9816	0.906231
XPA	12.4851	7.47714	40.8825	31.3963	9.98113	36.1394	3.62077
STARD7-AS1	47.4802	55.7271	57.9341	58.5089	51.6036	58.2215	1.12824
SP3	26.416	19.9286	49.7732	44.0577	23.1723	46.9155	2.02463
SP4	8.00318	9.7386	10.2172	9.91878	8.87089	10.068	1.13495
ATG4B	5.82946	6.88508	38.4392	62.8208	6.35727	50.63	7.96411
LOC105376306	9.25383	9.25761	13.2882	11.0127	9.25572	12.1504	1.31275
ATG4D	4.44232	4.30132	22.4942	22.219	4.37182	22.3566	5.1138
GPT2	16.4383	32.052	34.1123	88.9568	24.2452	61.5345	2.53801
PNP	14.9496	9.98931	16.7324	15.8914	12.4695	16.3119	1.30815
SEC24B-AS1	15.9196	20.9768	19.373	15.8344	18.4482	17.6037	0.954225
PNN	6.47352	5.23128	17.5813	19.9624	5.8524	18.7719	3.20755
ATP6V0E1	14.3447	11.1908	239.566	335.327	12.7677	287.447	22.5135
ATP6V0E2	11.4944	10.4368	24.873	37.973	10.9656	31.423	2.86559
RNU5B-1	5.76643	6.12213	4.92929	4.47813	5.94428	4.70371	0.7913
NIP7	6.67107	6.50301	9.70719	10.7147	6.58704	10.211	1.55016
SIDT1	8.0907	5.89898	126.915	90.7487	6.99484	108.832	15.5588
CSK	2.84285	7.20988	18.1168	48.025	5.02637	33.0709	6.57948
SIX4	13.0391	8.87018	13.5801	15.2023	10.9547	14.3912	1.31371
SIX5	8.23565	6.61759	6.74168	7.97895	7.42662	7.36032	0.991072
SIX1	12.2766	8.64275	9.34829	9.36026	10.4597	9.35428	0.894318
SIX2	5.58569	4.04548	9.71717	11.1943	4.81558	10.4557	2.17123
CNPY4	0.983102	0.969661	1.79907	1.85906	0.976381	1.82906	1.87331
CNPY3	16.4039	13.2696	28.383	30.7134	14.8368	29.5482	1.99155
CNPY2	6.71	6.42581	19.3208	16.7751	6.5679	18.048	2.74791
LOC102724163	9.70884	6.92582	12.6021	6.78016	8.31733	9.69112	1.16517
UFD1	3.84483	3.59624	17.4108	17.0575	3.72054	17.2341	4.63216
SYNJ1	49.1834	40.7685	221.521	224.733	44.976	223.127	4.96103
HMG20B	3.85915	3.38225	8.83314	8.9522	3.6207	8.89267	2.45606
PHOSPHO2	12.4079	9.97954	21.3151	18.6215	11.1937	19.9683	1.78388
AAGAB	34.8508	22.115	187.641	137.45	28.4829	162.546	5.70678
COPG1	6.72327	5.69279	22.8815	20.6999	6.20803	21.7907	3.51008
MARCHF9	2.19159	2.07236	4.33116	6.13877	2.13197	5.23496	2.45545
CHFR	14.6495	13.7925	97.0892	67.678	14.221	82.3836	5.7931
MARCHF5	21.2109	28.5211	369.726	335.688	24.866	352.707	14.1843
MARCHF6	27.7652	25.9752	133.446	133.233	26.8702	133.339	4.96234
MARCHF7	12.7042	10.3328	69.4585	70.0061	11.5185	69.7323	6.05394
SYPL1	19.1305	17.6903	45.089	40.5407	18.4104	42.8149	2.32558
TIGD1	11.3998	9.27107	18.5676	16.4333	10.3354	17.5004	1.69325
RFX5	5.02776	3.59035	17.2952	22.9441	4.30906	20.1197	4.66916
APP	22.3888	27.0503	781.215	410.504	24.7196	595.859	24.1048
RFX7	19.8553	9.59274	267.231	123.45	14.724	195.34	13.2668
TIGD3	15.9624	15.2797	12.0586	15.0812	15.6211	13.5699	0.868692
YDJC	1.71868	1.75233	5.56367	4.95681	1.7355	5.26024	3.03096
IBA57	73.1682	64.1335	47.8059	78.1606	68.6509	62.9833	0.917443
TMEM179B	4.85155	3.64385	4.9281	4.46419	4.2477	4.69615	1.10557
ABCE1	14.5295	9.85983	50.1086	40.8177	12.1946	45.4631	3.72812
UQCRC2	16.52	11.7364	68.6893	70.5162	14.1282	69.6028	4.92651
TEN1-CDK3	21.2629	16.3948	63.7364	87.8686	18.8289	75.8025	4.02587
KLLN	6.58994	7.48105	7.45915	7.68148	7.0355	7.57032	1.07602
ADNP	12.8175	9.74021	32.7952	33.1848	11.2789	32.99	2.92494
ZNF56	16.0054	22.2518	60.5449	65.6838	19.1286	63.1144	3.29948
KHDRBS1	13.8291	12.6226	64.6427	64.2659	13.2259	64.4543	4.87335
RNASEH2B-AS1	138.254	68.8115	48.8233	34.578	103.533	41.7006	0.402777
BAK1	6.27229	7.64373	17.2377	17.6274	6.95801	17.4326	2.5054
ESPL1	4.33515	3.45739	20.2896	22.8518	3.89627	21.5707	5.53623
GEMIN7-AS1	4.02223	3.5796	6.70218	5.51356	3.80091	6.10787	1.60695
B4GALT1-AS1	35.4259	60.6169	33.8145	28.8747	48.0214	31.3446	0.652722
ATP5IF1	4.85601	3.60671	9.27281	8.69664	4.23136	8.98472	2.12336
TARS1	10.266	8.14246	49.5488	43.9958	9.20422	46.7723	5.08162
C11orf1	13.5491	11.2142	15.4622	16.5296	12.3817	15.9959	1.2919
TARS2	19.5136	21.6756	45.6267	844.083	20.5946	444.855	21.6006
NCBP2-AS1	0.641262	0.57787	0.250441	0.277663	0.609566	0.264052	0.43318
LOC101929709	101.744	48.4973	192.798	160.112	75.1207	176.455	2.34895
BOP1	133.416	55.707	79.1715	92.2991	94.5616	85.7353	0.906661
IGFBP5	6.45694	6.56636	27.721	2104.08	6.51165	1065.9	163.691
CYP1B1	7.34761	5.44342	9.32729	8.43631	6.39551	8.8818	1.38876
CYP2R1	14.3861	12.5937	20.3962	19.5411	13.4899	19.9687	1.48027
CKLF	18.548	12.2534	41.8099	39.4388	15.4007	40.6244	2.63782
LOC101929705	8.06889	155.839	6.22764	4.64632	81.9541	5.43698	0.0663417
PMS2P3	25.1368	39.9932	59.2793	56.5113	32.565	57.8953	1.77784
PMS2P4	89.7782	105.736	114.041	129.154	97.7573	121.598	1.24387
ARL2-SNX15	12.1483	12.3951	9.05396	9.34976	12.2717	9.20186	0.749844
TBC1D8-AS1	40.9709	92.7417	20.1711	24.2138	66.8563	22.1924	0.331942
KDM3B	14.376	18.3488	180.116	345.148	16.3624	262.632	16.051
ZNF114	15.2326	18.8209	69.7446	848.557	17.0267	459.151	26.9665
KDM3A	29.8955	23.4322	123.029	103.1	26.6638	113.064	4.24036
PPP6R3	14.6902	13.7716	149.806	172.482	14.2309	161.144	11.3235
TMC4	2.66857	2.8263	2.14674	2.34131	2.74743	2.24403	0.816771
TMC6	8.40795	5.57566	16.3169	70.8571	6.99181	43.587	6.23401
APIP	54.1321	31.796	85.7856	68.7222	42.9641	77.2539	1.7981
LRRC46	6.10409	5.14945	14.8298	16.8092	5.62677	15.8195	2.81148
EIF2B4	5.99576	4.6775	14.8124	13.0224	5.33663	13.9174	2.6079
GTPBP2	4.46353	3.83085	14.4889	15.1124	4.14719	14.8007	3.56884
EIF2B2	6.4027	3.96339	21.0215	22.3254	5.18305	21.6735	4.18161
EIF2B1	9.06481	8.18728	31.6741	31.9721	8.62605	31.8231	3.68919
MAGT1	29.0198	51.6348	1099.62	10238.5	40.3273	5669.04	140.576
TXNIP	3.75445	2.87748	5.99927	5.74789	3.31597	5.87358	1.7713
RASAL2-AS1	13.2968	9.08493	15.204	11.307	11.1909	13.2555	1.18449
MLF2	10.8174	8.07918	17.1748	16.1151	9.44827	16.6449	1.76169
TMEM14B	24.1327	16.7048	38.7324	34.3225	20.4188	36.5275	1.78892
TMEM14A	38.7913	40.7275	152.757	80.0399	39.7594	116.399	2.92757
FANCF	8.82483	6.74553	10.8839	12.3148	7.78518	11.5994	1.48993
RSPH3	60.4174	65.3913	88.5138	118.657	62.9044	103.585	1.64671
KIAA1614-AS1	3.66127	6.43184	2.40001	37.9538	5.04655	20.1769	3.99815
ITGA3	13.4525	14.4465	45.1515	66.6287	13.9495	55.8901	4.00661
CLIC3	1.23797	1.34958	0.683483	0.773629	1.29378	0.728556	0.563124
LRSAM1	22.7398	23.427	70.7706	91.0989	23.0834	80.9347	3.50619
NUP107	8.33155	11.9487	49.3782	63.3278	10.1401	56.353	5.55742
TMEM147	6.45657	7.27195	13.4404	14.7921	6.86426	14.1162	2.05648
HNRNPAB	7.45336	4.91276	12.343	12.3776	6.18306	12.3603	1.99906
TMEM143	13.0727	14.3943	17.0276	20.2677	13.7335	18.6476	1.35782
TMEM141	2.89232	2.66089	8.19272	9.85087	2.7766	9.02179	3.24922
MIR4707	9.44977	7.52743	8.48549	6.69248	8.4886	7.58898	0.894021
API5	15.3962	9.9662	103.164	69.3074	12.6812	86.2357	6.80028
RTKN2	36.6813	16.1487	99.8995	60.6118	26.415	80.2556	3.03826
SECISBP2L	32.2007	16.0392	106.184	49.9492	24.1199	78.0664	3.23659
FAM32A	7.70581	7.93646	17.5992	17.2554	7.82114	17.4273	2.22823
KIAA1191	21.9751	24.3308	55.847	75.875	23.1529	65.861	2.84461
ALOX12P2	10.7886	6.27179	52.4944	45.0967	8.5302	48.7956	5.72033
VMP1	24.7495	21.1452	118.889	101.61	22.9474	110.25	4.80446
DENND4B	9.84192	8.93501	20.8208	21.3929	9.38846	21.1069	2.24817
GPN2	17.1883	13.2974	34.9247	32.8055	15.2429	33.8651	2.2217
ZMAT1	124.779	73.1432	318.062	165.426	98.9611	241.744	2.44282
ZMAT2	7.93576	6.83067	15.6322	13.0585	7.38321	14.3453	1.94297
ZNF470	92.967	41.0919	110.655	39.2758	67.0295	74.9653	1.11839
C19orf25	3.89667	2.62391	6.69557	6.76493	3.26029	6.73025	2.06431
NR1D1	5.3707	4.78626	10.4407	42.5617	5.07848	26.5012	5.21833
ITGB1BP1	17.9298	12.7626	47.8927	52.67	15.3462	50.2813	3.27647
PLPBP	15.8498	15.5023	23.5471	26.0679	15.676	24.8075	1.58251
ZNF7	7.49191	7.53114	21.6519	22.4506	7.51153	22.0513	2.93566
ZNF2	39.4231	42.2902	89.737	99.7211	40.8567	94.729	2.31857
ZNF3	4.4717	3.21754	23.8361	24.028	3.84462	23.932	6.22481
TIPIN	19.3071	25.5675	126.978	188.384	22.4373	157.681	7.02762
UFSP1	2.56093	2.80459	4.40965	4.38104	2.68276	4.39535	1.63837
ZNF8	6.4518	8.38811	10.0687	13.3976	7.41996	11.7332	1.5813
MYLK-AS1	22.5716	22.893	89.22	119.39	22.7323	104.305	4.58841
UFSP2	8.46338	4.79997	26.9498	23.993	6.63168	25.4714	3.84087
HNRNPA0	11.845	9.18047	16.5688	16.5161	10.5127	16.5425	1.57357
OGFR	1.60343	2.69407	7.9538	8.81546	2.14875	8.38463	3.9021
NEMP1	12.7784	7.40998	42.3101	47.2638	10.0942	44.7869	4.4369
RAC3	1.29823	0.722041	1.24232	1.30137	1.01013	1.27185	1.25909
SBDS	15.3527	10.4977	26.0278	24.1147	12.9252	25.0713	1.93972
VCL	28.8018	26.2036	200.516	140.592	27.5027	170.554	6.20135
VCP	12.4876	9.58638	24.3822	24.4379	11.037	24.41	2.21165
AP2A1	11.7563	6.92995	32.5159	56.0366	9.34312	44.2762	4.73891
LOC105376114	16.0971	14.891	21.1891	19.4336	15.494	20.3114	1.31092
MRPS18C	8.43866	9.89599	20.3134	18.2817	9.16733	19.2976	2.10504
PBX2	1.96166	2.22878	4.85654	7.64535	2.09522	6.25095	2.98343
PBX1	8.37698	7.93303	44.9807	51.6845	8.15501	48.3326	5.92674
NSUN2	18.854	16.627	116.184	132.311	17.7405	124.248	7.00363
NSUN5	13.7214	12.4999	17.3605	15.3574	13.1106	16.3589	1.24776
NSUN4	11.8307	12.6629	22.4617	24.9679	12.2468	23.7148	1.93641
NSUN7	43.4141	44.8574	205.593	123.417	44.1357	164.505	3.72726
NSUN6	69.054	96.2693	226.452	169.409	82.6616	197.931	2.39447
TUBG1	8.84479	9.46092	17.2886	19.6934	9.15285	18.491	2.02024
TUBG2	2.46008	1.77781	6.7695	4.84114	2.11894	5.80532	2.73973
TIMM44	10.269	6.65522	18.015	23.4227	8.46211	20.7188	2.44843
TUFM	3.19753	2.74663	8.59737	7.74872	2.97208	8.17304	2.74994
RAD9B	74.5904	72.4495	143.829	155.519	73.5199	149.674	2.03583
RAD9A	2.84159	3.00934	7.44157	8.8781	2.92546	8.15983	2.78924
KMT5A	5.53529	6.59159	13.0147	13.3252	6.06344	13.17	2.17203
ERGIC2	18.379	13.4633	61.6275	48.5049	15.9212	55.0662	3.45868
MAMSTR	1.51821	1.13343	0.650807	0.334907	1.32582	0.492857	0.371737
ERGIC1	8.20276	8.20234	42.5554	56.0497	8.20255	49.3025	6.01063
B3GAT3	6.53093	4.8662	10.3115	11.7548	5.69856	11.0332	1.93614
MIR4763	1.22258	1.17143	1.5845	1.4527	1.197	1.5186	1.26867
UXT	6.63066	5.10203	5.53784	5.72901	5.86635	5.63342	0.960295
CALM2	11.4054	10.3937	27.6044	26.4327	10.8996	27.0186	2.47887
CALM3	7.26198	4.78771	19.956	19.2284	6.02485	19.5922	3.2519
SPG21	27.9444	28.8012	117.512	168.101	28.3728	142.807	5.03322
CALM1	19.8139	17.425	25.0768	23.2963	18.6195	24.1866	1.29899
GSDMD	15.0238	6.18948	9.08016	9.33158	10.6066	9.20587	0.867936
OSER1-DT	84.5218	353.751	68.0931	76.1468	219.137	72.1199	0.32911
DLGAP5	13.6222	15.1867	1209.42	297.709	14.4045	753.562	52.3145
MBNL1	62.2172	36.9553	2700.16	302.701	49.5863	1501.43	30.2791
RACK1	3.43791	2.59764	9.03385	8.72985	3.01777	8.88185	2.94318
A1BG	1.82	1.9846	0.374906	0.33796	1.9023	0.356433	0.187369
OIP5	14.8248	13.646	54.506	53.5347	14.2354	54.0204	3.7948
SPACA6P-AS	0.904513	1.21535	0.293069	0.450371	1.05993	0.37172	0.350701
CLCN3	55.5653	41.2416	475.672	286.514	48.4035	381.093	7.87326
CLCN2	9.11565	9.11687	23.7449	38.1456	9.11626	30.9452	3.39451
LOC102724596	26.4637	20.711	20.3705	20.1156	23.5874	20.243	0.858216
CLCN6	13.5333	15.6343	63.0005	108.102	14.5838	85.5512	5.86618
RRN3P3	14.9902	20.9395	35.7153	68.1247	17.9649	51.92	2.89009
INO80B-WBP1	0.608033	0.507492	1.40401	1.48615	0.557762	1.44508	2.59085
BRD8	6.55744	6.94516	34.6713	39.2286	6.7513	36.95	5.47301
BRD9	17.4992	14.5282	84.2247	142.69	16.0137	113.457	7.08502
BRD4	3.52761	4.93977	23.9508	30.0969	4.23369	27.0238	6.38304
BRD7	6.62687	5.25181	62.3816	38.7093	5.93934	50.5454	8.51028
BRD1	4.20297	2.72609	9.56307	7.68848	3.46453	8.62578	2.48974
BRD2	4.29135	3.83319	8.04892	7.87174	4.06227	7.96033	1.95958
DNAJA2	17.8607	12.0877	38.4206	37.4112	14.9742	37.9159	2.53208
SETD1A	10.3792	8.32926	24.842	29.1647	9.35425	27.0033	2.88674
DNAJA4	15.4954	9.82571	29.4247	25.486	12.6606	27.4554	2.16858
PTPN12	13.7014	11.1504	141.435	115.862	12.4259	128.648	10.3532
MCUB	65.6721	42.2791	419.144	273.262	53.9756	346.203	6.41406
MYCBP	9.98733	8.8575	12.7668	10.3823	9.42241	11.5745	1.22841
LYAR	42.5306	60.3301	155.52	291.544	51.4304	223.532	4.3463
MIR378D2	4.62502	9.45045	7.22457	8.0052	7.03774	7.61489	1.08201
PCDH20	13.1548	8.36347	31.023	18.4456	10.7591	24.7343	2.29891
MRPL24	7.35127	6.7173	8.57378	8.47263	7.03428	8.52321	1.21167
LOC145694	22.5974	86.1734	27.4391	29.1677	54.3854	28.3034	0.520422
MRPL21	16.3777	15.4265	59.189	78.4402	15.9021	68.8146	4.32739
MRPL20	2.50272	1.7069	4.65092	4.39582	2.10481	4.52337	2.14906
SEH1L	26.8145	25.9844	64.6002	60.0386	26.3994	62.3194	2.36063
MRPL22	28.4466	19.7716	117.754	84.2399	24.1091	100.997	4.18916
STX16-NPEPL1	25.7546	19.6918	74.3638	105.36	22.7232	89.8621	3.95464
MRPL28	4.83883	2.57955	3.99962	7.13097	3.70919	5.56529	1.50041
GAB1	40.828	19.2841	1337.72	314.169	30.0561	825.946	27.4802
SNORA81	1.15629	1.40542	2.31827	1.78459	1.28086	2.05143	1.60161
ZNF852	32.9911	22.8431	48.482	43.3726	27.9171	45.9273	1.64513
ZNF850	4.15784	7.84527	40.8842	34.0573	6.00156	37.4708	6.24351
SRSF5	5.76947	4.5091	11.0224	10.7195	5.13928	10.8709	2.11527
SRSF4	12.0294	12.6518	44.4567	48.1729	12.3406	46.3148	3.75304
SRSF7	11.6778	11.234	17.3092	18.0353	11.4559	17.6722	1.54263
SRSF6	10.9975	7.95026	18.0554	15.565	9.4739	16.8102	1.77437
SRSF1	6.43787	5.14186	14.1047	14.4929	5.78986	14.2988	2.46963
SRSF3	10.9616	7.60591	24.9595	22.6021	9.28375	23.7808	2.56155
SRSF2	7.80522	5.27885	9.08689	7.85481	6.54204	8.47085	1.29483
MZB1	3.0538	3.19963	1.56872	1.71927	3.12672	1.644	0.52579
SRSF9	5.45315	4.11354	17.6459	17.0942	4.78335	17.3701	3.63136
SRSF8	3.08281	2.00681	2.35493	2.57584	2.54481	2.46538	0.96879
DNAJB12	6.66053	6.77965	14.0123	13.5344	6.72009	13.7733	2.04957
DNAJB11	17.7969	10.2846	42.8713	33.8697	14.0408	38.3705	2.7328
RNF135	36.6065	34.4223	78.1584	89.001	35.5144	83.5797	2.3534
DNAJB14	36.3619	23.8634	43.665	40.7505	30.1126	42.2078	1.40166
RNF138	18.8531	19.5304	108.15	97.0823	19.1917	102.616	5.34689
RNF139	15.8819	11.8173	30.4575	26.2807	13.8496	28.3691	2.04837
CISD2	54.3586	43.7004	84.6044	65.4133	49.0295	75.0089	1.52987
CISD3	2.41988	1.96684	5.51649	4.60919	2.19336	5.06284	2.30826
CISD1	31.1362	12.5689	70.2966	55.8457	21.8526	63.0711	2.88621
CLNS1A	22.4909	20.9302	181.234	122.435	21.7106	151.835	6.99357
SUPT20H	25.6973	14.5697	129.192	99.422	20.1335	114.307	5.67746
ATP2B1-AS1	10.473	8.13616	9.71438	7.97793	9.3046	8.84616	0.95073
GID8	7.25968	9.38077	23.6436	25.2696	8.32022	24.4566	2.93941
NOSIP	21.1315	33.626	76.4203	120.293	27.3787	98.3567	3.59245
VILL	11.267	15.632	30.3789	63.0754	13.4495	46.7272	3.47427
ZNF581	3.2867	3.05994	3.79066	3.60737	3.17332	3.69901	1.16566
TIPARP	48.3343	24.0505	84.5244	72.3141	36.1924	78.4192	2.16673
ZNF584	22.0612	19.395	30.9656	30.9142	20.7281	30.9399	1.49266
ZNF587	1.98121	2.64978	7.13649	7.66136	2.3155	7.39893	3.19539
ZNF586	7.75086	4.06768	18.5037	18.5577	5.90927	18.5307	3.13587
LOC112267983	16.1697	12.0207	14.032	15.407	14.0952	14.7195	1.04429
BCL9L	2.77612	2.73983	4.23131	6.26621	2.75797	5.24876	1.90312
PSD	11.2675	7.93195	14.7064	46.8877	9.59974	30.797	3.20811
MYDGF	4.35855	4.0933	22.7045	23.4582	4.22593	23.0813	5.46184
MIR1292	3.95891	3.07723	4.61264	4.72801	3.51807	4.67032	1.32752
MTRF1L	9.83069	5.5064	16.4646	14.457	7.66854	15.4608	2.01613
ARHGAP5-AS1	10.0151	6.68337	6.64255	7.25503	8.34924	6.94879	0.832265
MYO1C	6.40904	3.26864	12.2295	11.2106	4.83884	11.7201	2.42209
GRN	19.2906	9.96661	31.2237	37.6911	14.6286	34.4574	2.35548
CHMP3	53.1534	39.0306	129.22	108.527	46.092	118.874	2.57906
RPL36AL	5.6561	4.39827	11.2328	11.348	5.02719	11.2904	2.24587
CHMP7	9.7789	9.05262	30.6282	29.0513	9.41576	29.8397	3.16913
DENND6A	50.539	51.998	373.441	241.764	51.2685	307.603	5.99983
MFN1	28.2667	24.9329	217.152	145.527	26.5998	181.339	6.81733
PGBD2	27.5992	32.9715	30.2986	42.8261	30.2853	36.5624	1.20726
TNKS2-AS1	184.292	52.5167	79.1736	76.9847	118.404	78.0792	0.659428
CTPS1	17.5241	14.4401	50.8456	58.5802	15.9821	54.7129	3.42339
ZNF674-AS1	8.39882	8.25383	18.7576	17.129	8.32633	17.9433	2.15501
ZER1	14.52	15.1166	84.8947	117.843	14.8183	101.369	6.84079
TOMM20L	9.11272	9.78282	13.1162	14.6587	9.44777	13.8874	1.46991
CEP57	32.6267	18.4846	96.7799	78.1966	25.5556	87.4882	3.42344
FAM160B1	4.63316	9.28521	208.979	101.766	6.95919	155.372	22.3262
FAM160B2	3.35383	4.11163	12.6626	23.9678	3.73273	18.3152	4.90665
ATAT1	5.43251	7.37703	8.50659	9.68526	6.40477	9.09592	1.42018
TSSK6	4.53203	2.76823	5.1277	4.28124	3.65013	4.70447	1.28885
ZNF324	1.14376	1.32873	5.86443	6.41685	1.23624	6.14064	4.96717
NEMF	10.6741	5.80453	98.5552	97.828	8.23932	98.1916	11.9174
ZNF326	19.3101	17.0791	151.13	36.6636	18.1946	93.8969	5.16071
SRF	6.1954	4.83643	6.63575	6.72852	5.51591	6.68214	1.21143
ZNF320	17.3053	20.4138	47.7038	42.367	18.8596	45.0354	2.38793
ZNF322	34.8891	17.7519	76.4965	58.5339	26.3205	67.5152	2.56512
FAM214A	14.0298	9.56964	174.756	135.13	11.7997	154.943	13.1311
FAM214B	2.29821	1.59652	2.04997	1.82506	1.94737	1.93752	0.994943
ZNF329	23.8192	23.6352	126.792	144.177	23.7272	135.484	5.71009
SRM	3.55884	2.26786	4.82918	6.51361	2.91335	5.6714	1.94669
SRR	13.1903	9.27776	54.6814	54.418	11.234	54.5497	4.85574
LGALS8	13.1962	9.42074	51.618	46.2439	11.3085	48.931	4.32693
LGALS3	10.6225	9.45955	32.2289	34.9483	10.041	33.5886	3.34514
LGALS1	4.09545	3.33348	3.19582	3.40158	3.71447	3.2987	0.888067
CFAP36	16.1872	12.1384	29.6618	16.6534	14.1628	23.1576	1.6351
AKIRIN2	11.0606	10.1869	52.5498	42.7783	10.6238	47.6641	4.48656
AKIRIN1	10.6263	10.2409	42.2436	38.3218	10.4336	40.2827	3.86088
EIF2AK1	18.5341	17.6672	114.979	178.505	18.1006	146.742	8.10699
EIF2AK3	39.7164	30.4174	187.318	177.589	35.0669	182.454	5.20302
TDG	31.9405	23.1867	62.1027	53.6658	27.5636	57.8843	2.10003
EIF2AK4	31.1693	23.5359	744.333	156.673	27.3526	450.503	16.4702
CKS2	6.6767	5.46974	7.04965	7.54763	6.07322	7.29864	1.20177
NMB	0.564129	1.09665	0.696368	0.345756	0.830387	0.521062	0.627492
MYO19	10.3789	8.41426	33.535	35.1732	9.39658	34.3541	3.65602
FAM136A	4.23166	3.53909	3.87497	3.53917	3.88538	3.70707	0.954108
TRNT1	14.0943	13.0989	15.884	15.9893	13.5966	15.9367	1.17211
AFG3L1P	26.6664	29.6972	68.6886	113.011	28.1818	90.85	3.22371
ATG101	27.0671	18.0841	26.061	41.0702	22.5756	33.5656	1.48681
HILPDA	6.53986	4.79502	10.7378	10.1205	5.66744	10.4291	1.84018
LRRC27	56.1862	83.282	84.9038	284.113	69.7341	184.509	2.64589
LRRC26	1.54126	1.54194	1.9727	1.88492	1.5416	1.92881	1.25118
LRRC24	3.13361	2.27415	1.60117	1.42877	2.70388	1.51497	0.560294
MPDU1	4.94361	3.98568	10.9085	9.6877	4.46465	10.2981	2.30659
LRRC29	8.49478	8.63317	30.9416	41.1218	8.56398	36.0317	4.20735
TIMM17B	3.84742	3.43951	7.11237	7.06579	3.64346	7.08908	1.9457
TIMM17A	13.8268	12.2524	47.1095	44.5247	13.0396	45.8171	3.51369
PARD6B	18.6811	16.3296	71.6388	60.7757	17.5054	66.2072	3.78211
LPCAT4	15.9168	18.8058	29.397	144.609	17.3613	87.0031	5.01132
ELL	35.3769	66.0976	89.9267	286.921	50.7372	188.424	3.71371
LPCAT3	9.2996	8.36014	70.7556	71.9264	8.82987	71.341	8.07951
MID1IP1	1.08014	1.29985	1.11493	1.48795	1.19	1.30144	1.09365
PIGA	15.7077	16.9795	161.127	62.7709	16.3436	111.949	6.84972
PIGC	9.27788	4.44024	18.0807	19.3634	6.85906	18.7221	2.72954
PIGF	59.7046	51.998	512.431	157.477	55.8513	334.954	5.99725
PIGG	36.7686	30.634	77.8727	68.3344	33.7013	73.1035	2.16916
PIGH	34.765	28.121	83.8814	91.9277	31.443	87.9045	2.79568
PIGM	15.4557	10.404	19.8281	18.1894	12.9298	19.0087	1.47015
PIGO	17.4345	11.1082	23.8671	25.2766	14.2713	24.5719	1.72177
PIGP	20.136	14.2843	26.6229	24.769	17.2102	25.696	1.49307
PIGQ	3.86012	2.05553	8.54273	10.8895	2.95782	9.71612	3.28489
PIGS	12.9395	10.7125	29.2665	30.2918	11.826	29.7792	2.51812
PIGT	22.7098	16.6536	41.6428	58.972	19.6817	50.3074	2.55605
WRAP53	10.1693	20.2555	12.7879	12.2396	15.2124	12.5137	0.822601
PIGW	6.5774	4.89973	8.45081	8.20261	5.73857	8.32671	1.45101
PIGX	27.2939	29.1988	67.1207	59.2635	28.2463	63.1921	2.23718
PIGY	12.5811	7.75739	13.886	17.6624	10.1693	15.7742	1.55116
PIGZ	4.88598	6.8602	12.2824	13.3235	5.87309	12.8029	2.17993
BRWD1-AS1	1.62946	2.55366	2.62306	2.21014	2.09156	2.4166	1.15541
TAX1BP1	65.8995	33.5713	308.804	168.251	49.7354	238.527	4.79592
TAX1BP3	8.94067	6.76335	13.6796	13.3446	7.85201	13.5121	1.72084
ANKLE2	4.26621	5.25754	16.3937	16.9625	4.76187	16.6781	3.50242
RHPN1	6.77444	5.25499	16.9661	24.0273	6.01472	20.4967	3.40776
INPPL1	4.02467	3.12745	15.2565	17.9318	3.57606	16.5941	4.64034
SRRM1	15.0534	10.3532	45.9276	40.5222	12.7033	43.2249	3.40265
BBIP1	5.55849	4.03824	35.358	21.4577	4.79837	28.4079	5.92032
SRRM2	7.14735	5.47776	20.868	22.0002	6.31255	21.4341	3.39547
CCDC174	14.2693	10.5997	58.1017	67.402	12.4345	62.7519	5.04659
H3C3	6.87682	5.91951	6.705	5.61802	6.39817	6.16151	0.963012
EBP	8.08986	8.27785	26.2099	23.9642	8.18385	25.087	3.06543
H3C7	4.15424	3.90934	4.39999	3.86265	4.03179	4.13132	1.02469
H3C4	3.76036	2.73688	3.81582	3.26427	3.24862	3.54004	1.08971
LNPEP	40.9558	29.3442	365.501	191.405	35.15	278.453	7.92186
H3C8	4.35642	3.28781	5.85558	4.85173	3.82212	5.35365	1.4007
SEC61A1	10.1765	5.91268	28.0559	21.0736	8.0446	24.5647	3.05357
SEC61A2	24.0999	28.0124	58.1391	96.9095	26.0562	77.5243	2.97528
TM2D1	28.1601	22.2921	333.224	2457.18	25.2261	1395.2	55.3078
TM2D2	22.4325	18.1019	40.3103	32.5781	20.2672	36.4442	1.79818
DDHD2	35.3905	44.1538	58.9134	30.424	39.7721	44.6687	1.12312
TBX6	2.7402	2.68779	4.40814	4.22758	2.714	4.31786	1.59096
MIR193A	2.66378	2.15236	4.28734	3.67928	2.40807	3.98331	1.65415
LINC01311	3.12257	2.25666	6.43298	6.52353	2.68961	6.47825	2.40862
ZFAND6	29.6196	18.6981	132.738	116.673	24.1589	124.706	5.1619
PUF60	5.89589	3.7774	12.0553	11.9499	4.83664	12.0026	2.4816
ZFAND3	32.5866	28.5445	254.539	210.226	30.5656	232.382	7.60274
ZFAND1	24.2631	17.8295	68.7955	66.1392	21.0463	67.4674	3.20567
SLC39A13	2.32897	2.57999	6.34255	11.2352	2.45448	8.78888	3.58075
SLC39A10	171.759	89.4517	993.003	256.896	130.605	624.949	4.78503
MIR4512	3.79345	2.52767	3.13215	3.12816	3.16056	3.13015	0.990378
MIR4515	29.0083	19.2496	9.86229	7.08548	24.129	8.47389	0.351191
MIR4519	5.67586	4.23563	6.81941	7.14395	4.95574	6.98168	1.40881
EIF1AX	14.7587	12.833	39.9724	38.3561	13.7958	39.1642	2.83885
TMCO1-AS1	14.0146	11.5318	22.8283	19.8211	12.7732	21.3247	1.66949
EIF1AD	7.28261	6.69866	18.0343	17.0115	6.99064	17.5229	2.50662
LRPAP1	99.6519	43.2533	62.6368	130.39	71.4526	96.5133	1.35073
ARHGAP21	404.405	140.453	120.129	74.6179	272.429	97.3735	0.357427
SAP18	11.1899	7.78139	29.1055	24.1167	9.48567	26.6111	2.80541
ARHGAP29	38.2592	33.7654	810.728	216.823	36.0123	513.775	14.2667
FLJ38576	31.8493	23.2126	17.5366	21.3425	27.531	19.4395	0.706096
DDIT3	5.38798	4.37525	11.041	9.94812	4.88162	10.4946	2.14981
DDIT4	4.66436	3.82765	8.5092	7.81706	4.246	8.16313	1.92255
NFKBIL1	5.92347	4.9039	20.512	22.544	5.41368	21.528	3.97659
EPHB3	23.7947	18.6523	23.8087	33.2735	21.2235	28.5411	1.34479
RBFA	14.2921	9.16415	43.5117	66.0435	11.7281	54.7776	4.67062
NKRF	26.3782	17.8626	53.825	51.3395	22.1204	52.5823	2.3771
SMAD2	41.4943	21.559	246.898	131.883	31.5266	189.39	6.00732
MYSM1	14.0891	10.2426	157.313	102.101	12.1659	129.707	10.6615
PPIB	4.88515	4.4285	9.00423	9.25194	4.65683	9.12808	1.96015
ATG2A	22.23	9.82354	51.6034	344.062	16.0268	197.833	12.3439
ATG2B	92.634	56.7453	339.602	190.735	74.6896	265.168	3.55027
H4C3	5.00273	5.23306	6.48831	5.57202	5.1179	6.03016	1.17825
H4C2	5.37448	4.58767	5.41459	5.00057	4.98108	5.20758	1.04547
H4C5	4.16492	3.62534	4.39016	4.25616	3.89513	4.32316	1.10989
H4C4	4.05083	3.80291	4.17722	3.93753	3.92687	4.05737	1.03323
H4C7	1.9038	2.13219	1.42788	2.10568	2.01799	1.76678	0.875512
NDUFAF4	10.6341	5.48931	38.2385	18.0542	8.06169	28.1463	3.49137
H4C9	4.74575	3.98794	4.80747	4.45288	4.36684	4.63017	1.0603
H4C8	3.71127	3.80774	4.0069	4.64547	3.75951	4.32618	1.15073
C1orf35	2.5685	2.22297	5.80508	5.38479	2.39573	5.59493	2.33537
TERF2	7.71646	9.46796	66.5255	80.8551	8.59221	73.6903	8.57641
ASF1B	10.6597	9.11099	20.2359	20.1701	9.88533	20.203	2.04373
NDUFAF1	11.3045	9.74545	22.412	25.4035	10.5249	23.9077	2.27153
DNAJC19	7.98338	6.95702	12.8558	12.3598	7.4702	12.6078	1.68775
RASSF1	5.41372	4.58784	8.43288	7.07168	5.00078	7.75228	1.55022
PTOV1	3.52126	2.80452	9.92161	11.1323	3.16289	10.5269	3.32827
PTPMT1	5.0094	4.62276	14.8229	17.1285	4.81608	15.9757	3.31717
RASSF7	3.84471	3.93364	7.78137	7.9739	3.88918	7.87763	2.02553
DDX59-AS1	134.074	123.474	157.463	152.028	128.774	154.746	1.20169
MFAP1	5.69803	6.32063	17.8144	17.3165	6.00933	17.5654	2.92303
NHP2	2.31747	1.27764	6.75325	6.22959	1.79756	6.49142	3.61125
DBIL5P	13.515	11.8103	20.9377	18.6395	12.6627	19.7886	1.56275
DNAJC5	9.8599	9.34887	32.4718	29.8324	9.60439	31.1521	3.24353
RSAD1	16.943	10.1722	26.4952	49.4716	13.5576	37.9834	2.80163
CHD1	30.3793	22.4087	59.7259	50.5376	26.394	55.1317	2.0888
CHD3	5.73351	8.17807	12.8744	18.2864	6.95579	15.5804	2.23991
CHD2	5.04252	4.88294	8.76684	12.4884	4.96273	10.6276	2.14149
MIR639	6.4375	5.24976	6.97718	6.69394	5.84363	6.83556	1.16975
CHD4	6.70155	6.49103	19.8958	18.4057	6.59629	19.1508	2.90326
CHD9	14.1232	11.3459	84.126	71.6379	12.7345	77.8819	6.11581
CHD8	11.2982	12.0027	34.0791	31.0634	11.6504	32.5712	2.79571
MIR141	1.59697	1.39666	3.10333	3.4213	1.49682	3.26231	2.1795
MIR636	5.77817	3.5113	7.5781	7.23598	4.64474	7.40704	1.59472
CAP1	15.2267	14.3475	40.8781	36.148	14.7871	38.513	2.6045
NPC2	52.1224	21.8354	34.9116	38.0114	36.9789	36.4615	0.98601
GATA3-AS1	1.62443	1.43592	2.29092	2.21686	1.53017	2.25389	1.47297
LINC00324	5.32467	6.16193	3.22638	3.74328	5.7433	3.48483	0.606764
TTC6	82.4251	56.8126	160.199	134.244	69.6188	147.222	2.11468
CENPBD1P1	19.6204	15.7378	21.0508	19.928	17.6791	20.4894	1.15896
TTC3	25.9253	22.2942	225.298	208.398	24.1098	216.848	8.99419
RAB3GAP1	22.303	14.6319	1960.63	479.775	18.4674	1220.2	66.0732
C3orf52	16.67	12.3234	87.2423	89.752	14.4967	88.4971	6.10464
TTC9	8.24095	5.70928	28.4852	28.5469	6.97511	28.5161	4.08826
TTC8	90.1565	29.6617	422.655	279.594	59.9091	351.124	5.86095
CAPS	2.75873	2.40394	2.55871	2.57643	2.58133	2.56757	0.994668
RNVU1-14	2.91331	4.35269	2.5027	3.79386	3.633	3.14828	0.866579
RNVU1-15	18.25	31.712	12.8415	20.4639	24.981	16.6527	0.666615
DAG1	35.2962	31.9267	142.553	208.575	33.6115	175.564	5.22334
DYNC1LI2	6.86117	9.72973	65.5358	61.8699	8.29545	63.7028	7.67925
ELP6	22.5791	19.9907	41.7539	34.8276	21.2849	38.2907	1.79897
TARS3	24.6915	27.7157	14.5198	14.5962	26.2036	14.558	0.555571
CHDH	12.2767	11.8282	43.7122	63.7803	12.0524	53.7462	4.45937
EFHC1	94.9396	51.6921	421.357	162.441	73.3158	291.899	3.9814
TPRKB	8.78586	7.74361	21.2897	17.9582	8.26474	19.624	2.37442
STC2	5.83845	5.26751	8.57424	24.7366	5.55298	16.6554	2.99936
ETHE1	11.1869	9.58362	18.1434	22.0755	10.3852	20.1094	1.93635
RNVU1-19	11.5921	14.2899	9.76809	9.01393	12.941	9.39101	0.72568
EPHB4	5.77413	4.31049	23.334	28.2834	5.04231	25.8087	5.11842
PLSCR3	6.16296	3.4891	15.2965	14.2408	4.82603	14.7687	3.06021
PRDM10	76.091	131.762	140.04	218.111	103.926	179.076	1.7231
POLRMT	35.9803	6.22466	13.1534	19.8135	21.1025	16.4835	0.781116
RER1	5.76015	5.58571	19.5522	21.6507	5.67293	20.6015	3.63154
MCPH1	43.5799	29.8494	397.267	177.534	36.7146	287.401	7.82797
KDM1A	22.1782	20.1974	106.572	92.8366	21.1878	99.7042	4.70574
KDM1B	12.5819	18.8465	102.267	130.521	15.7142	116.394	7.40692
PLRG1	24.8132	13.7848	54.4	43.8193	19.299	49.1096	2.54467
PUM1	7.948	6.42075	92.0505	87.5138	7.18437	89.7821	12.4969
CIAO2A	16.7008	17.5858	126.526	79.941	17.1433	103.234	6.0218
CIAO2B	9.10285	8.46836	13.6023	13.8978	8.78561	13.7501	1.56507
ILKAP	20.2292	10.3499	53.8713	56.5843	15.2895	55.2278	3.61213
CKS1B	6.14957	5.9118	8.07525	8.05871	6.03069	8.06698	1.33766
H2AC17	2.94978	2.43212	3.10173	2.61054	2.69095	2.85614	1.06139
H2AC16	1.91981	1.31336	1.89162	1.58996	1.61659	1.74079	1.07683
H2AC15	4.99148	3.51779	4.76803	4.04733	4.25463	4.40768	1.03597
H2AC14	1.06839	0.889203	1.52176	1.35018	0.978795	1.43597	1.46708
H2AC13	1.88039	1.25851	1.86844	1.6326	1.56945	1.75052	1.11537
H2AC12	7.16522	5.75827	7.22283	7.0277	6.46174	7.12527	1.10268
H2AC11	4.70342	4.1269	4.33797	4.26246	4.41516	4.30021	0.973965
MLX	4.49782	4.28799	11.2861	8.96917	4.3929	10.1276	2.30545
BTG3	5.61793	4.36949	47.4542	26.5141	4.99371	36.9842	7.40615
BTG2	10.1133	7.76081	15.1551	14.3289	8.93706	14.742	1.64954
BTG1	11.5331	8.2035	12.1356	12.7788	9.86831	12.4572	1.26234
FAHD1	20.6789	19.5949	32.8047	32.5742	20.1369	32.6895	1.62336
C4orf36	58.8545	47.4919	22.1691	31.9605	53.1732	27.0648	0.508993
C4orf33	27.5083	20.8763	67	58.0791	24.1923	62.5395	2.5851
ZNF513	3.75716	2.8785	5.87929	5.83664	3.31783	5.85796	1.7656
ARMT1	25.6952	31.1305	62.2913	61.6919	28.4128	61.9916	2.18182
KIAA1671-AS1	3.10931	13.7854	5.23586	9.42092	8.44735	7.32839	0.867537
ZSWIM3	12.7538	14.2688	28.5529	30.9691	13.5113	29.761	2.20268
EIF1AX-AS1	0.373767	0.613058	0.2088	0.363565	0.493412	0.286182	0.580007
ZFP36L1	3.67069	2.61995	9.72841	8.68147	3.14532	9.20494	2.92655
ZFP36L2	4.98324	4.35351	5.95523	6.48919	4.66837	6.22221	1.33284
GGA1	5.56872	6.12817	24.3067	30.1316	5.84845	27.2192	4.65408
GGA3	6.78384	5.64016	30.0368	34.0291	6.212	32.033	5.15663
GGA2	19.1942	16.836	156.623	254.99	18.0151	205.806	11.4241
LOC100507250	42.9266	133.401	29.6587	31.916	88.164	30.7874	0.349206
TMEM219	3.11847	3.46239	3.28876	3.33048	3.29043	3.30962	1.00583
ZNF510	8.38392	5.78066	47.7711	36.7938	7.08229	42.2824	5.97016
C15orf40	12.1218	8.85286	30.1452	22.6277	10.4873	26.3865	2.51604
C10orf95	1.70212	1.7284	1.73085	1.78789	1.71526	1.75937	1.02572
FHOD1	8.00435	6.52116	12.6424	12.2901	7.26276	12.4663	1.71646
ADH5	18.1945	16.7288	50.8143	60.4567	17.4617	55.6355	3.18615
GJC2	22.2957	7.7295	7.23872	6.44397	15.0126	6.84135	0.455708
C4orf3	6.78629	5.05984	16.4174	14.6807	5.92307	15.549	2.62517
ZNF138	25.4975	16.1431	194.409	118.959	20.8203	156.684	7.52553
PRKACA	3.01146	2.67584	8.91053	9.06671	2.84365	8.98862	3.16095
NUAK2	15.5428	13.912	29.3711	40.7169	14.7274	35.044	2.3795
ZNF131	34.9303	38.7358	144.384	143.319	36.8331	143.852	3.9055
PSMB5	5.21579	3.87924	22.6173	17.1837	4.54751	19.9005	4.37613
ZNF133	46.4236	37.5381	109.173	83.5129	41.9809	96.3431	2.29493
PSMB3	5.48632	5.29827	19.1696	25.1196	5.39229	22.1446	4.10672
PSMB2	24.5201	19.3941	108.512	111.414	21.9571	109.963	5.00808
PSMB1	10.537	7.06757	32.1486	31.3372	8.80227	31.7429	3.60622
HDHD5	18.4369	19.4616	53.1381	112.474	18.9493	82.8059	4.36988
TMA7	3.59169	3.09311	5.59146	5.25212	3.3424	5.42179	1.62213
HDHD3	4.50797	2.26036	28.8992	231.584	3.38416	130.241	38.4856
HDHD2	87.0287	47.0583	124.91	93.1431	67.0435	109.026	1.6262
LRRC23	7.6951	5.40916	7.89037	8.44933	6.55213	8.16985	1.2469
MANEA	65.7918	36.7641	171.46	76.1055	51.278	123.783	2.41395
PNMA1	10.1569	7.80968	7.92581	8.59763	8.9833	8.26172	0.919676
MIR3621	2.38637	2.48594	3.21437	2.86001	2.43616	3.03719	1.24671
R3HDM4	13.055	5.78983	26.9857	28.7606	9.42243	27.8732	2.95817
RMI1	26.6359	28.5374	39.2432	40.9256	27.5866	40.0844	1.45304
CORO7	6.10902	3.64397	10.6743	13.3813	4.8765	12.0278	2.46648
SNORD22	0.716188	0.906868	1.94146	1.45008	0.811528	1.69577	2.0896
SNORD25	3.85918	3.19912	5.69486	6.30009	3.52915	5.99748	1.69941
SNORD24	1.3599	1.36183	2.62851	2.52863	1.36087	2.57857	1.8948
SNORD27	1.62121	1.88712	4.14673	3.94868	1.75417	4.04771	2.30748
SNORD26	2.36015	2.44787	4.50956	5.21008	2.40401	4.85982	2.02155
SNORD29	1.25149	1.22201	2.47744	2.61109	1.23675	2.54427	2.05722
SNORD28	1.25735	1.53015	2.93761	3.43758	1.39375	3.18759	2.28707
KCNK7	7.93181	2.73287	3.17024	2.97778	5.33234	3.07401	0.576484
MLH3	26.0335	19.4332	88.3213	60.0985	22.7334	74.2099	3.26436
TYMP	1.7145	1.57584	1.65131	1.56486	1.64517	1.60809	0.977461
CRY2	13.9935	26.3158	86.0639	143.071	20.1547	114.568	5.68442
LTN1	45.2378	26.6911	238.649	169.159	35.9645	203.904	5.66959
C9orf147	25.8013	24.8793	59.1778	84.2705	25.3403	71.7241	2.83044
FAM71E1	23.8455	26.5155	22.5002	30.9071	25.1805	26.7036	1.06049
VPS13D	26.3173	17.4817	145.26	205.701	21.8995	175.48	8.01299
ACOT13	13.0697	10.002	74.1106	64.0339	11.5359	69.0723	5.98762
MIR4726	2.92942	2.33747	1.39614	1.69896	2.63344	1.54755	0.587653
MIR4727	5.80578	6.50418	8.19092	7.84065	6.15498	8.01578	1.30232
MIR4721	1.3161	1.04237	2.44142	2.86861	1.17924	2.65501	2.25146
NUP160	15.0712	10.4382	26.6587	22.4132	12.7547	24.536	1.92368
MIR4728	1.21176	1.10306	0.837154	0.756343	1.15741	0.796748	0.688389
TMEM160	10.1021	6.68073	6.94245	6.75766	8.3914	6.85005	0.816318
TMEM165	18.9493	14.6425	53.2977	50.0581	16.7959	51.6779	3.07682
FOXN2	49.2288	47.1464	171.103	84.7617	48.1876	127.933	2.65489
REPIN1	5.14823	4.63202	9.39609	9.55633	4.89013	9.47621	1.93783
NICN1	7.79838	6.60784	10.6563	8.85689	7.20311	9.75658	1.3545
C18orf25	36.747	51.7199	1038.95	784.362	44.2334	911.655	20.6101
PRMT5-AS1	7.85328	7.01347	14.6059	14.9453	7.43338	14.7756	1.98774
PMVK	24.6632	21.8218	38.1068	41.5674	23.2425	39.8371	1.71398
SUGT1P3	36.5848	54.4849	95.0783	96.3885	45.5349	95.7334	2.10242
ASXL1	25.5883	34.7674	273.068	913.169	30.1778	593.118	19.6541
LOC101928053	45.0393	35.4047	41.2997	37.6399	40.222	39.4698	0.9813
GNA13	19.7908	16.1954	82.3395	83.7263	17.9931	83.0329	4.61471
GNA11	5.14669	6.47034	9.61674	16.4247	5.80852	13.0207	2.24166
NOL8	17.1236	16.6533	36.5728	41.7759	16.8884	39.1744	2.3196
TAP1	23.202	153.97	14.8167	151.302	88.5858	83.0594	0.937615
IFFO2	5.13774	16.2109	10.0297	12.8637	10.6743	11.4467	1.07236
MIR3610	3.94007	2.68395	3.58401	3.63029	3.31201	3.60715	1.08911
CHTF18	3.75973	3.22902	10.8519	13.08	3.49437	11.9659	3.42434
MIR4741	6.49024	4.99897	5.45519	4.6242	5.74461	5.03969	0.877291
SBF1	5.20679	3.80442	13.4655	11.5727	4.5056	12.5191	2.77857
GNRH2	0.531471	0.607961	0.326351	0.257912	0.569716	0.292131	0.512767
METTL14-DT	249.497	88.7321	142.777	64.0741	169.115	103.425	0.61157
SAR1B	18.8853	17.5246	103.011	106.194	18.2049	104.602	5.74582
ZBTB39	4.55547	5.5183	12.0782	18.9124	5.03689	15.4953	3.07637
SIN3A	8.75403	7.53954	19.7769	17.1363	8.14679	18.4566	2.26551
LMBRD2	54.7419	25.0704	260.12	130.9	39.9062	195.51	4.89924
LOC100289511	5.73932	5.97251	4.98768	4.92907	5.85591	4.95838	0.84673
C1orf131	29.2377	25.6959	80.6746	89.548	27.4668	85.1113	3.0987
GBA2	5.46996	4.31615	19.337	17.9956	4.89306	18.6663	3.81485
AKAP5	11.7527	7.04423	14.0444	12.456	9.39845	13.2502	1.40983
DBNL	14.9144	12.5289	29.5162	31.9399	13.7216	30.728	2.23939
LOC101927851	0.709028	1.07593	1.49563	1.5239	0.892477	1.50977	1.69166
EIF2A	22.365	16.4224	109.053	84.6294	19.3937	96.8414	4.99345
CCDC117	7.70458	5.01913	21.0875	17.1108	6.36186	19.0991	3.00213
PSTK	18.2446	14.9004	29.6456	20.656	16.5725	25.1508	1.51762
PHPT1	4.97823	3.84155	5.8761	6.17901	4.40989	6.02755	1.36683
SMC1A	15.968	16.6044	146.867	298.024	16.2862	222.446	13.6585
RLF	17.9152	14.6556	60.7881	49.4219	16.2854	55.105	3.3837
NFU1	68.4329	79.0377	634.246	4.97493	73.7353	319.61	4.33456
ODF2	14.2198	17.8696	74.4695	103.188	16.0447	88.8285	5.53632
LOC730183	9.17492	8.3845	5.37654	5.38771	8.77971	5.38212	0.613019
TMEM170A	22.1919	25.7856	57.8581	81.1225	23.9888	69.4903	2.89678
HSP90B1	14.1785	8.23769	35.7251	31.0979	11.2081	33.4115	2.98102
FLJ31356	2.33423	2.26776	1.65864	2.36708	2.30099	2.01286	0.874779
TMEM99	53.4527	23.6246	57.2252	49.9539	38.5387	53.5895	1.39054
KRR1	10.2334	6.38291	97.5239	46.9329	8.30813	72.2284	8.6937
MIR3188	7.91211	4.94884	8.81598	6.80414	6.43047	7.81006	1.21454
MIR3187	2.25201	2.1073	1.7978	1.38206	2.17966	1.58993	0.729441
KBTBD6	16.7945	12.692	23.4051	21.5304	14.7433	22.4677	1.52393
MIR3184	4.08504	5.12856	4.85855	4.85804	4.6068	4.85829	1.05459
TMEM132A	4.2755	3.42105	11.1449	11.5389	3.84828	11.3419	2.94727
PEG10	5.77617	4.58179	25.3223	23.0453	5.17898	24.1838	4.6696
CETN3	30.5613	21.0753	31.6616	31.3728	25.8183	31.5172	1.22073
CETN2	8.32212	15.1431	17.6411	17.4673	11.7326	17.5542	1.49618
NAIF1	13.8431	12.2912	27.6464	58.7445	13.0671	43.1954	3.30566
CCL28	34.4637	25.9428	62.5076	72.444	30.2032	67.4758	2.23406
MAU2	7.3744	9.2647	48.6176	67.7693	8.31955	58.1935	6.99479
TRIOBP	8.0275	5.98326	25.7597	24.4346	7.00538	25.0972	3.58255
UCK1	4.15335	3.5484	12.1004	11.3931	3.85087	11.7468	3.05041
UCK2	19.8209	28.5773	172.991	371.293	24.1991	272.142	11.246
PHRF1	2.92605	2.23172	10.5949	9.62919	2.57889	10.112	3.92108
TP53I3	5.44091	3.53997	3.1301	2.24001	4.49044	2.68505	0.597949
BRF2	4.14254	4.08324	15.4886	17.1435	4.11289	16.316	3.96705
BRF1	22.6878	24.8126	59.9758	127.285	23.7502	93.6305	3.9423
DNAJC8	16.4493	15.4014	72.0136	97.6361	15.9254	84.8249	5.3264
CSNK1A1	10.0923	7.37031	54.439	48.1476	8.73131	51.2933	5.87464
DNAJC4	4.49932	4.06666	4.39673	4.12331	4.28299	4.26002	0.994637
CAMSAP3	2.5373	1.58182	4.64702	5.38329	2.05956	5.01516	2.43506
DNAJC7	16.3914	18.6862	60.6102	75.9369	17.5388	68.2735	3.89272
DNAJC2	8.33755	8.29006	58.5598	70.3845	8.31381	64.4721	7.75483
DNAJC3	52.048	31.6012	235.993	200.288	41.8246	218.14	5.2156
GOSR2	14.1209	11.5124	57.3701	69.6996	12.8167	63.5349	4.9572
GOSR1	14.7383	11.7651	144.892	141.08	13.2517	142.986	10.79
MAP3K1	15.871	12.6673	106.01	99.4365	14.2691	102.723	7.19897
MRPL40	6.60258	5.71069	9.07184	8.63051	6.15663	8.85118	1.43767
RALBP1	117.741	78.9195	207.176	251.113	98.33	229.145	2.33036
DIAPH1-AS1	2.8548	3.09031	8.55019	9.26874	2.97256	8.90946	2.99724
DEAF1	39.4442	27.9099	54.1436	60.2186	33.6771	57.1811	1.69792
RAP1B	19.7411	16.4076	153.221	108.465	18.0744	130.843	7.23913
RAP1A	47.0718	32.2921	400.12	306.952	39.6819	353.536	8.90924
ZNF830	6.41373	6.03832	10.1969	10.6252	6.22602	10.4111	1.67218
SNORA68	0.860214	0.979672	1.55115	1.32913	0.919943	1.44014	1.56546
IER3IP1	4.12856	3.76127	10.99	10.3155	3.94491	10.6528	2.70038
ZNF837	25.922	19.5133	29.0514	30.274	22.7177	29.6627	1.30571
ZNF836	15.7923	21.5438	39.872	85.1758	18.6681	62.5239	3.34925
ZNF839	10.1364	11.01	44.9979	71.1922	10.5732	58.0951	5.49456
SNORA65	1.14975	1.23097	1.89478	1.64073	1.19036	1.76775	1.48505
MIR16-2	1.25382	1.02546	2.53065	1.58874	1.13964	2.0597	1.80732
SNORA60	1.28824	1.44169	3.75515	8.77207	1.36496	6.26361	4.58884
SNORA61	1.39874	1.26768	2.57355	3.71845	1.33321	3.146	2.35972
LRIF1	13.8006	11.5491	45.2508	37.1918	12.6748	41.2213	3.25222
PHAX	17.9527	21.8237	112.383	209.667	19.8882	161.025	8.09652
IPO13	13.3408	15.3909	27.2802	33.307	14.3659	30.2936	2.10872
ACAT1	12.8959	10.1196	28.7832	30.8771	11.5077	29.8302	2.59219
ACAT2	10.0775	6.95334	15.5814	13.5099	8.51544	14.5456	1.70815
RNF151	1.50874	1.94586	1.32316	1.33164	1.7273	1.3274	0.768481
PEX1	29.5736	13.7193	122.703	95.6106	21.6465	109.157	5.0427
TOGARAM1	29.6417	35.2114	421.257	272.38	32.4266	346.818	10.6955
MECP2	14.5523	14.9341	58.6621	71.5452	14.7432	65.1036	4.41584
LDLR	6.21739	6.13626	17.0408	17.365	6.17682	17.2029	2.78507
TFAP2A-AS2	6.05057	3.95111	3.56885	3.51093	5.00084	3.53989	0.707859
TFAP2A-AS1	1.60294	1.39036	1.52617	1.8111	1.49665	1.66863	1.11491
LOC105373562	7.34012	5.47818	7.75886	8.78228	6.40915	8.27057	1.29043
SINHCAF	10.8697	7.64729	23.1428	24.633	9.25852	23.8879	2.5801
ZFYVE21	14.343	10.4077	33.3542	47.9993	12.3753	40.6767	3.28692
ZFYVE27	27.3905	24.5522	66.571	72.968	25.9713	69.7695	2.68641
RAB33B	34.6992	28.0241	41.3438	40.401	31.3617	40.8724	1.30326
SPAG16	57.1971	21.6036	860.039	69.1458	39.4004	464.592	11.7916
SETDB1	5.32153	4.77929	19.179	19.7925	5.05041	19.4858	3.85826
UBFD1	4.98642	8.96753	24.3323	26.7642	6.97698	25.5482	3.66179
C16orf58	15.5205	10.7366	56.8726	100.521	13.1285	78.6966	5.99432
CDK5RAP3	12.1826	12.5341	38.9193	58.8286	12.3584	48.8739	3.95472
CHMP4A	9.3193	8.2562	13.1644	12.7722	8.78775	12.9683	1.47573
CHMP4B	10.6805	22.5531	90.3719	133.787	16.6168	112.079	6.74494
CHMP4C	59.8506	45.8565	867.854	93.111	52.8536	480.482	9.09082
BAX	5.53825	4.90517	14.6645	13.7077	5.22171	14.1861	2.71675
BAD	4.18263	3.8149	9.89403	9.80586	3.99877	9.84995	2.46325
MZF1-AS1	7.10544	5.14799	10.689	10.4071	6.12671	10.5481	1.72165
TOB1	9.23295	7.131	12.4762	12.6259	8.18198	12.551	1.53398
DLG1-AS1	14.366	12.5837	14.4384	13.7915	13.4748	14.1149	1.0475
PMPCA	19.6173	14.8012	27.0317	35.4575	17.2093	31.2446	1.81557
TOB2	14.1897	12.6127	16.7432	16.5886	13.4012	16.6659	1.24361
CDK12	22.8823	16.5546	155.41	182.532	19.7184	168.971	8.56918
CDK13	43.3615	37.1739	177.338	142.806	40.2677	160.072	3.9752
CDK10	4.45491	4.08265	13.0707	13.7811	4.26878	13.4259	3.14515
CDK17	25.5735	17.6433	161.296	107.804	21.6084	134.55	6.22675
GZF1	16.2718	11.8723	30.3769	29.1617	14.0721	29.7693	2.11549
ATP6V1B2	37.1385	26.5243	83.1273	66.2951	31.8314	74.7112	2.34709
AASDH	61.2262	59.27	191.706	337.71	60.2481	264.708	4.39363
IDH1	19.7483	21.1871	122.814	157.872	20.4677	140.343	6.85681
ZNF304	9.49114	5.84492	12.5285	13.1089	7.66803	12.8187	1.67171
ZNF302	12.7675	10.8932	31.4484	26.2769	11.8304	28.8626	2.43971
BFSP1	99.205	269.822	159.738	1010.06	184.514	584.898	3.16995
FAM216A	4.73697	5.288	18.4662	16.2428	5.01248	17.3545	3.46226
STS	26.3166	20.0204	1415.96	1881.69	23.1685	1648.83	71.1667
SEC61G	14.7909	13.6802	26.9148	26.3334	14.2356	26.6241	1.87025
TFG	19.4643	15.9	85.393	56.2082	17.6821	70.8006	4.00407
RND1	12.4921	11.4435	21.5779	21.9866	11.9678	21.7823	1.82007
RND3	5.85718	5.51683	10.8337	11.2686	5.68701	11.0511	1.94323
NCL	11.7342	8.40219	24.5853	24.0238	10.0682	24.3045	2.41399
PPP3CB	24.4783	24.3636	92.3326	88.3455	24.421	90.3391	3.69924
KARS1	21.7034	14.8995	55.3956	61.9419	18.3014	58.6688	3.20569
TCAIM	76.3665	62.0672	71.351	64.3836	69.2169	67.8673	0.980502
LRRC41	4.42275	2.75981	21.1307	17.3636	3.59128	19.2472	5.35941
LRRC40	99.8672	22.4723	817.644	250.105	61.1697	533.874	8.72775
LRRC42	20.8246	17.5121	72.1507	80.6755	19.1683	76.4131	3.98643
LRRC45	1.91909	2.47576	4.40744	4.84783	2.19743	4.62764	2.10593
SNORA77B	0.685578	0.598793	0.722095	0.712396	0.642186	0.717246	1.11688
FGFR4	2.21469	1.82875	4.65794	4.91612	2.02172	4.78703	2.3678
B3GNT2	21.2927	19.2508	58.1793	67.5828	20.2718	62.881	3.1019
TSFM	12.3431	14.8054	23.8504	27.7368	13.5742	25.7936	1.90019
B3GNT8	2.79508	1.87987	2.39315	1.91537	2.33747	2.15426	0.921621
B3GNT9	4.295	3.77158	7.15842	7.68723	4.03329	7.42283	1.84039
RPL19	6.32689	5.3707	12.9704	11.7724	5.84879	12.3714	2.1152
MRPL46	14.0213	10.0611	25.6892	28.7438	12.0412	27.2165	2.26028
PWWP2B	2.32756	1.3456	3.68964	5.60535	1.83658	4.64749	2.53052
TEX22	14.3601	12.7638	25.8725	30.8432	13.5619	28.3579	2.09099
PWWP2A	24.2582	21.8399	85.1646	97.2845	23.0491	91.2246	3.95784
GINM1	7.45719	8.974	32.0424	31.626	8.21559	31.8342	3.87485
CDCA7	10.9072	10.7952	35.3955	44.4404	10.8512	39.9179	3.67866
TBCCD1	62.9377	58.2417	95.9994	96.4214	60.5897	96.2104	1.5879
DAAM1	43.9182	23.5348	3959.47	435.813	33.7265	2197.64	65.1606
CDCA5	7.29661	5.95487	23.0765	21.6875	6.62574	22.382	3.37803
CCDC151	13.8244	16.7946	9.81329	10.2663	15.3095	10.0398	0.655789
YIF1B	4.13263	3.36601	2.25469	2.58797	3.74932	2.42133	0.645805
CCDC157	26.4703	20.0757	60.5578	39.0829	23.273	49.8204	2.14069
KRT7-AS	1.3706	1.43464	1.64935	1.20661	1.40262	1.42798	1.01808
MACIR	18.5492	10.68	44.4701	30.7369	14.6146	37.6035	2.57301
CCDC159	8.24469	9.61377	13.1596	17.8082	8.92923	15.4839	1.73407
WRAP73	10.7798	6.43564	23.0231	27.9843	8.60774	25.5037	2.96288
TUFT1	62.9973	69.741	120.713	168.265	66.3691	144.489	2.17706
LINC01521	8.10559	8.20678	8.82146	9.59969	8.15618	9.21057	1.12928
SOCS2-AS1	6.58428	6.00513	7.12616	5.28222	6.2947	6.20419	0.98562
MTCH2	16.9487	13.1573	61.7098	87.7177	15.053	74.7138	4.96339
MTCH1	12.2633	10.0882	23.5979	22.3508	11.1758	22.9744	2.05573
ATP5ME	4.472	3.3904	7.74221	7.52352	3.9312	7.63287	1.94161
TIAL1	15.4592	11.9978	34.6822	31.8846	13.7285	33.2834	2.4244
MFSD14B	45.46	18.8493	2104.34	1386.5	32.1547	1745.42	54.2821
ATRIP-TREX1	18.6869	10.7774	53.2626	57.8966	14.7322	55.5796	3.77267
PCED1A	9.08041	7.30904	13.9788	13.3182	8.19473	13.6485	1.66552
FUBP3	35.7895	41.2959	118.652	163.128	38.5427	140.89	3.65542
FUBP1	10.7821	7.78431	33.7742	36.0267	9.28319	34.9004	3.75953
NCSTN	16.6542	16.3976	56.6497	59.6872	16.5259	58.1685	3.51983
CEP104	23.8977	30.1521	105.478	207.697	27.0249	156.588	5.7942
LOC613206	0.899578	1.09034	0.272223	0.343386	0.994958	0.307805	0.309365
SAP30	12.6436	8.57969	11.8798	11.2017	10.6116	11.5407	1.08756
NBL1	6.15962	6.42907	13.0492	16.109	6.29434	14.5791	2.31622
CNPY3-GNMT	28.5149	22.7082	58.787	66.8732	25.6116	62.8301	2.45319
GNAI3	40.7914	27.8022	168.962	125.149	34.2968	147.056	4.28773
CNTROB	24.723	19.2407	54.3602	60.0046	21.9818	57.1824	2.60135
COA6-AS1	7.24887	7.36363	9.35415	8.37347	7.30625	8.86381	1.21318
C1orf52	20.2605	14.4311	36.7058	33.2391	17.3458	34.9725	2.01619
C1orf50	28.58	20.1651	51.1589	50.694	24.3726	50.9265	2.0895
MANSC1	15.211	12.8401	111.188	301.361	14.0255	206.274	14.707
ERV3-1-ZNF117	36.023	23.8173	315.615	237.726	29.9201	276.671	9.24697
ICMT	5.99	6.32307	34.7582	51.8441	6.15654	43.3012	7.03337
MIR1914	2.07961	1.95764	2.15098	2.37892	2.01863	2.26495	1.12203
EME1	10.3525	9.09703	17.8809	15.3664	9.72475	16.6236	1.70941
FCF1	25.3275	50.5532	121.777	123.897	37.9404	122.837	3.23763
MIR181A1HG	9.36239	10.2366	94.9449	68.2622	9.79948	81.6035	8.32733
PDF	7.20306	4.97708	9.70322	10.8569	6.09007	10.2801	1.688
EMD	4.1167	3.29402	7.49529	7.19483	3.70536	7.34506	1.98228
ATM	58.8319	49.0987	21.4563	19.7659	53.9653	20.6111	0.381933
MRPS30	11.5056	8.21673	16.5681	14.6414	9.86119	15.6048	1.58244
SMPD4	21.625	15.2573	44.7573	61.5264	18.4411	53.1418	2.88171
ATR	51.2941	43.718	353.05	188.014	47.5061	270.532	5.69468
MIR612	2.03977	1.52181	1.25897	1.20607	1.78079	1.23252	0.692117
MIR611	4.5738	5.15333	8.47763	8.58081	4.86356	8.52922	1.7537
ZSWIM8-AS1	2.00952	1.31661	2.01828	2.35032	1.66306	2.1843	1.31342
RPL36A-HNRNPH2	7.05513	7.71624	15.2004	13.4414	7.38568	14.3209	1.939
CBSL	5.62353	4.19388	16.6091	20.4374	4.90871	18.5232	3.77355
AAMP	5.78991	5.42182	10.0694	10.0279	5.60586	10.0486	1.79252
HYPK	4.91197	4.32174	7.01723	6.96449	4.61686	6.99086	1.5142
TTC25	16.6506	42.0638	6.16828	8.82629	29.3572	7.49728	0.255381
DOT1L	4.30219	3.53276	14.4064	15.7256	3.91747	15.066	3.84584
PATL1	28.8248	17.6144	98.7253	86.6969	23.2196	92.7111	3.9928
U2SURP	27.5619	17.7547	130.097	92.9829	22.6583	111.54	4.92271
ENO1	9.94425	8.32144	23.4414	25.3364	9.13284	24.3889	2.67046
ENO2	2.94921	3.108	5.41408	7.60868	3.02861	6.51138	2.14996
ENO3	5.09457	5.44739	16.4506	14.9492	5.27098	15.6999	2.97855
ENO4	29.8526	29.7814	54.8339	48.7787	29.817	51.8063	1.73747
SYCP2	22.6181	16.8696	57.9071	51.6091	19.7438	54.7581	2.77343
NPAT	21.7576	16.7746	107.573	103.975	19.2661	105.774	5.49015
TAOK2	14.0372	9.15292	27.0677	32.6804	11.5951	29.8741	2.57645
LLGL2	21.383	25.7491	41.9659	56.1765	23.566	49.0712	2.08229
SLC22A18	5.87577	6.56481	14.1061	20.2535	6.22029	17.1798	2.7619
SLC22A17	32.0966	16.5467	9.46812	16.6833	24.3216	13.0757	0.537616
OIP5-AS1	10.0413	8.60066	55.1375	52.8179	9.32099	53.9777	5.79098
NSMCE3	20.5998	17.3983	24.0546	22.1314	18.999	23.093	1.21548
CBX3P2	29.1367	31.8154	18.3878	15.9373	30.476	17.1625	0.563148
PTK2	30.1314	22.6169	229.709	358.668	26.3741	294.189	11.1544
PTK6	3.22333	4.11114	14.4971	16.6651	3.66723	15.5811	4.24874
RABGAP1	51.1417	30.6137	414.379	335.821	40.8777	375.1	9.17616
DAGLB	15.825	19.5493	36.5316	34.048	17.6872	35.2898	1.99522
MCL1	7.4829	5.81035	9.90482	9.21446	6.64662	9.55964	1.43827
POMP	26.4421	18.3356	60.7123	53.0419	22.3889	56.8771	2.54042
TPT1-AS1	55.5484	64.1486	197.6	361.003	59.8485	279.302	4.66681
ATG16L1	6.57469	4.84563	61.3252	56.1567	5.71016	58.7409	10.2871
ATG16L2	7.4021	8.41283	20.7324	28.0464	7.90747	24.3894	3.08435
BCDIN3D-AS1	3.86952	3.19023	4.09844	4.60801	3.52987	4.35323	1.23325
SNORD110	1.78506	1.33497	3.01394	4.94817	1.56002	3.98106	2.55193
NDEL1	29.7677	31.6791	69.1535	74.7403	30.7234	71.9469	2.34177
ARHGDIA	1.58954	1.24745	4.45983	4.03988	1.41849	4.24985	2.99604
NANP	26.0782	23.0938	29.5996	28.6727	24.586	29.1361	1.18507
NANS	15.8355	10.1063	34.8188	26.0048	12.9709	30.4118	2.34461
C3orf38	18.3471	11.5329	23.8342	24.1628	14.94	23.9985	1.60632
TANC1	37.4795	39.2799	575.096	360.754	38.3797	467.925	12.192
AP2S1	6.3707	7.41188	20.068	21.6405	6.89129	20.8542	3.02617
CES2	11.4049	11.8511	31.3178	38.2244	11.628	34.7711	2.99029
LMNA	9.06083	8.05044	16.8064	19.015	8.55563	17.9107	2.09344
ENDOV	11.0251	9.47638	33.8353	107.796	10.2507	70.8154	6.90833
MDP1	2.01189	1.7946	1.89969	1.57258	1.90324	1.73613	0.912199
BDH1	13.9616	14.8497	48.1634	72.1222	14.4056	60.1428	4.17495
DDX23	6.84209	5.36014	30.8724	29.9318	6.10112	30.4021	4.98304
DDX21	15.1825	11.5062	39.816	40.9407	13.3443	40.3783	3.02587
DDX20	17.5252	8.87204	35.5208	29.0216	13.1986	32.2712	2.44504
DDX27	9.13784	9.52611	39.0723	41.2388	9.33197	40.1556	4.30301
ZNF155	8.93163	7.18898	22.927	24.1739	8.0603	23.5505	2.92179
DDX28	12.4866	7.30804	12.4721	8.73547	9.89732	10.6038	1.07138
TSNAX	24.459	21.9142	170.493	113.025	23.1866	141.759	6.11383
BORCS8	9.3033	6.68743	34.6257	43.1768	7.99536	38.9012	4.86547
ZNF90	8.22874	17.0868	135.19	99.2574	12.6578	117.224	9.26103
ZNF91	11.1861	8.84594	69.2259	66.1933	10.016	67.7096	6.76014
ZNF92	17.1101	14.1535	70.2057	74.956	15.6318	72.5808	4.64315
ZNF93	16.7862	13.0329	61.018	59.1833	14.9095	60.1007	4.03102
SAC3D1	8.37013	7.8146	12.0581	12.9368	8.09236	12.4975	1.54435
FKBP14	7.31196	9.25656	43.6451	52.4761	8.28426	48.0606	5.80144
AFF4	29.8825	28.5438	133.054	128.067	29.2132	130.56	4.46923
TASOR2	11.034	7.52117	82.728	69.132	9.27756	75.93	8.18426
ERBB3	6.60856	5.14293	12.3084	13.4327	5.87574	12.8706	2.19046
FKBP11	7.02956	6.86013	5.33532	6.80116	6.94485	6.06824	0.873775
FAM3A	9.66698	9.78019	22.4633	21.4271	9.72358	21.9452	2.2569
RAET1K	21.3667	22.5547	43.6954	102.523	21.9607	73.1091	3.32909
FBXO11	11.4301	9.73161	39.8721	46.6228	10.5808	43.2474	4.08733
TACO1	11.22	14.9543	19.1885	31.9687	13.0871	25.5786	1.95448
MTARC2	26.6998	33.2092	159.508	751.777	29.9545	455.642	15.2111
AGAP1-IT1	2.65733	2.11325	2.07639	4.89001	2.38529	3.4832	1.46029
GGPS1	11.6722	10.414	20.4979	20.398	11.0431	20.448	1.85165
SNORD43	2.3506	2.5343	3.93697	4.83539	2.44245	4.38618	1.79581
KIAA2013	6.73897	7.24027	13.5815	16.0162	6.98962	14.7988	2.11726
TRUB2	6.04767	8.44672	39.4774	52.8507	7.2472	46.164	6.36992
MIR6833	1.41899	1.32296	2.77622	4.41931	1.37098	3.59777	2.62424
SNORD47	0.711582	0.950663	1.46078	1.61848	0.831123	1.53963	1.85247
SNORD46	1.29777	1.72969	3.82927	4.53148	1.51373	4.18037	2.76164
PARD6A	4.93135	3.96909	6.59341	5.73804	4.45022	6.16572	1.38549
SNORD44	1.04724	1.30823	2.9539	2.83471	1.17774	2.89431	2.45752
MARCKS	1.88968	1.37069	2.14181	2.04167	1.63019	2.09174	1.28313
GDPGP1	16.4539	23.8503	65.8171	138.654	20.1521	102.236	5.0732
POMK	17.5686	17.3338	77.1112	89.4552	17.4512	83.2832	4.77234
PRRT1B	12.8837	14.2842	12.9529	17.0786	13.5839	15.0158	1.10541
SNORD42B	1.73066	1.33384	3.32505	3.93575	1.53225	3.6304	2.36932
CCDC77	42.4086	67.3841	186.168	236.434	54.8963	211.301	3.8491
MIR4742	1.05903	1.48726	1.21169	1.06395	1.27315	1.13782	0.893707
ATPAF1	18.8674	18.3173	109.586	83.3672	18.5923	96.4765	5.18905
SHC1	3.9844	4.12977	5.86895	6.13181	4.05708	6.00038	1.47899
MIR4746	1.3115	1.48621	1.3864	1.02496	1.39886	1.20568	0.861903
MIR4749	0.754648	0.76964	1.19173	0.844383	0.762144	1.01806	1.33578
CCDC78	1.41002	1.263	0.912522	0.881266	1.33651	0.896894	0.671072
ALDH16A1	25.1683	16.265	34.7928	37.1257	20.7166	35.9593	1.73577
TMEM109	3.81379	3.45366	7.26568	7.45436	3.63373	7.36002	2.02548
TMEM102	3.28298	3.24772	4.28304	4.29142	3.26535	4.28723	1.31295
SNORD4A	0.805546	1.00816	1.17315	0.839855	0.906851	1.0065	1.10989
FOXH1	2.58065	1.94059	1.68619	2.0147	2.26062	1.85045	0.818557
TMEM107	2.27465	2.64284	3.50913	3.16795	2.45874	3.33854	1.35782
SMPDL3B	11.8271	12.4472	46.8034	20.303	12.1372	33.5532	2.7645
GHITM	18.7201	11.3069	40.4731	32.0069	15.0135	36.24	2.41383
SMPDL3A	26.0334	19.5066	86.4191	70.949	22.77	78.684	3.4556
LOC101928075	108.802	66.7653	269.332	118.19	87.7837	193.761	2.20726
SPEN	19.4387	17.4098	59.304	60.3846	18.4243	59.8443	3.24812
ZCWPW1	65.4931	55.8155	65.9396	73.4625	60.6543	69.7011	1.14915
FKBP1A	10.7967	8.23141	45.9786	38.5619	9.51407	42.2703	4.44292
MANEAL	3.11264	2.69776	8.71218	8.25421	2.9052	8.48319	2.92
STOML2	5.46434	4.18085	8.65431	7.25116	4.82259	7.95274	1.64906
LOC100506639	11.3536	12.4818	40.1913	41.3611	11.9177	40.7762	3.42148
PAIP1	19.473	15.8601	61.9908	56.3267	17.6666	59.1587	3.34862
RTL10	9.53453	8.70092	17.6618	16.6849	9.11772	17.1734	1.88351
TIMM8A	8.7779	10.8659	14.1913	15.913	9.82188	15.0521	1.53251
TIMM8B	6.94916	4.36325	11.3321	11.1356	5.65621	11.2338	1.98611
DAXX	2.88364	2.24106	4.90985	4.66021	2.56235	4.78503	1.86744
CDC16	9.24968	12.5371	79.7521	55.4539	10.8934	67.603	6.20587
NT5C	4.77545	3.94505	7.13403	8.16827	4.36025	7.65115	1.75475
MAP11	5.22344	4.39795	12.1393	12.1511	4.8107	12.1452	2.52462
UNC50	16.5807	9.53926	28.9759	28.0541	13.06	28.515	2.18339
PDCL3	24.488	32.8001	47.4587	52.8704	28.644	50.1646	1.75131
RMI2	10.3612	6.64235	19.7489	23.7429	8.50179	21.7459	2.5578
VGF	0.992406	0.650704	0.583376	0.639485	0.821555	0.611431	0.744236
CCM2	20.9115	27.2205	95.56	823.44	24.066	459.5	19.0933
MAP1S	11.7331	7.7118	31	35.9279	9.72245	33.464	3.44193
FRMD8	19.1269	16.653	60.4104	121.521	17.8899	90.9655	5.08473
CCP110	12.3431	6.53446	44.2719	39.8597	9.43879	42.0658	4.4567
IMMP1L	18.7723	14.0786	3630.31	169.894	16.4254	1900.1	115.681
SPICE1	105.294	53.0919	598.237	309.362	79.1928	453.799	5.73031
PKNOX1	28.8455	26.4744	104.041	219.436	27.66	161.738	5.84738
GNAS	10.5798	6.69833	17.4883	13.5257	8.63906	15.507	1.79498
PTCD2	63.8292	49.2308	1774.49	613.647	56.53	1194.07	21.1227
PTCD3	8.61274	5.74696	67.9866	70.035	7.17985	69.0108	9.61174
LBX2-AS1	1.5499	1.3252	1.3592	1.38411	1.43755	1.37166	0.954164
PTCD1	20.2835	10.1799	61.5011	69.813	15.2317	65.657	4.31055
UBA2	22.1575	18.5515	96.0567	112.812	20.3545	104.434	5.13077
HLTF	14.41	11.9387	148.641	114.103	13.1744	131.372	9.97181
AGFG2	13.5126	16.6794	100.89	256.757	15.096	178.824	11.8458
AGFG1	6.08169	7.61901	119.268	80.1652	6.85035	99.7168	14.5565
DPF2	9.2953	9.13724	31.2596	28.5686	9.21627	29.9141	3.24579
DPF1	1.73206	2.53391	19.9692	52.9302	2.13298	36.4497	17.0886
RPS12	6.68675	4.87773	12.9027	13.4313	5.78224	13.167	2.27715
RPL18A	4.07616	2.7573	7.72763	7.035	3.41673	7.38131	2.16034
GPALPP1	43.1615	25.4725	256.463	159.861	34.317	208.162	6.06586
KRT8	10.8672	23.4001	12.4443	12.857	17.1337	12.6506	0.73835
DLG5-AS1	16.7288	20.9538	12.9083	17.2818	18.8413	15.0951	0.801168
VPS45	27.9442	20.1905	322.642	243.746	24.0673	283.194	11.7667
BORCS5	115.768	113.297	805.085	1235.32	114.533	1020.2	8.90753
RRNAD1	8.57194	6.81436	12.0675	11.4078	7.69315	11.7376	1.52573
BCAP29	57.3025	28.0684	334.497	135.308	42.6855	234.902	5.5031
TMCC1	58.3772	49.2803	57.11	1936.91	53.8288	997.012	18.5219
SDR42E1	10.7199	11.1367	93.6718	135.137	10.9283	114.404	10.4687
PHF23	2.54196	2.30397	3.6509	3.98949	2.42297	3.82019	1.57666
CLPP	1.68955	2.20315	7.82854	9.5146	1.94635	8.67157	4.4553
RPL36A	4.10386	4.03845	16.4989	13.7309	4.07115	15.1149	3.71268
PPCDC	37.8846	46.7368	172.929	320.443	42.3107	246.686	5.83034
UBE2K	20.9412	16.2766	125.683	165.222	18.6089	145.453	7.8163
NAA15	28.0598	20.8611	106.002	106.709	24.4604	106.355	4.34805
VPS4B	24.4813	22.1335	100.159	89.0118	23.3074	94.5852	4.05816
GMEB2	34.8698	23.0623	67.992	145.129	28.966	106.561	3.67881
UBE2M	2.42654	1.86513	3.16311	3.2088	2.14583	3.18596	1.48472
GMEB1	11.2126	17.7452	35.185	46.7076	14.4789	40.9463	2.828
FAM72A	8.89274	8.6745	5.13056	4.41092	8.78362	4.77074	0.543141
ID2-AS1	5.279	1.7947	4.43772	4.90928	3.53685	4.6735	1.32137
RRP36	5.99622	4.89968	19.2317	17.4302	5.44795	18.3309	3.36474
DCAF12	22.1532	22.3696	94.4168	95.413	22.2614	94.9149	4.26365
FIZ1	23.3402	10.771	44.3951	33.6236	17.0556	39.0093	2.28718
SZRD1	16.4528	16.0364	78.8306	111.669	16.2446	95.2498	5.86348
PPP1R15A	9.34339	6.14862	10.0451	10.6059	7.746	10.3255	1.333
PPP1R15B	6.94254	5.58856	17.3511	14.5525	6.26555	15.9518	2.54595
GPAA1	5.33596	4.57892	7.93391	8.0974	4.95744	8.01565	1.61689
PALB2	21.3406	18.834	114.239	106.293	20.0873	110.266	5.48934
SNORA44	1.46593	1.45173	3.0723	3.61366	1.45883	3.34298	2.29155
SNORA40	1.65576	2.09165	1.77259	1.46268	1.8737	1.61763	0.863334
ROGDI	3.975	3.09057	3.69824	3.66197	3.53278	3.6801	1.0417
SNORA48	1.35441	1.64937	3.23607	2.22935	1.50189	2.73271	1.81951
ZNF816	23.7011	13.853	50.1289	73.6384	18.7771	61.8836	3.2957
SPTBN1	46.5711	34.5591	159.257	209.028	40.5651	184.142	4.53943
ZNF814	4.43187	3.89198	9.78833	10.4495	4.16192	10.1189	2.43131
KLF11	10.0846	42.9645	62.7646	53.6469	26.5245	58.2058	2.19441
EBAG9	43.1052	28.3117	118.975	38.5273	35.7084	78.751	2.20539
RNF170	43.0363	98.039	439.104	470.593	70.5377	454.848	6.44831
KLF16	3.21473	1.2285	2.95747	4.40156	2.22162	3.67951	1.65623
TFAP2A	3.31399	3.41737	4.52403	6.83659	3.36568	5.68031	1.68772
TFAP2C	8.10668	6.84799	12.5086	13.077	7.47733	12.7928	1.71087
KIF22	2.98203	2.79637	7.4689	7.6385	2.8892	7.5537	2.61446
YEATS4	39.2805	23.6802	95.8316	65.1149	31.4804	80.4733	2.5563
MCCD1	2.00162	2.30091	1.70906	1.67054	2.15126	1.6898	0.785492
UBE2Z	10.9438	7.78353	40.9629	45.1979	9.36368	43.0804	4.6008
PCNA	5.89093	4.90268	5.98585	6.57174	5.3968	6.2788	1.16343
SLC44A2	5.208	3.57966	33.0707	42.8557	4.39383	37.9632	8.64013
ZBTB7B	2.17518	2.27633	4.60864	5.67614	2.22576	5.14239	2.3104
MIR26B	0.878195	0.949055	1.21249	1.34556	0.913625	1.27903	1.39995
PCNP	15.5722	11.5692	41.9076	33.5308	13.5707	37.7192	2.77946
UBE2R2	14.7774	15.0739	81.4226	99.419	14.9257	90.4208	6.05808
HDAC1	6.09024	6.05313	19.0962	19.1738	6.07168	19.135	3.15152
PCAT6	18.2417	15.1859	9.28487	10.9517	16.7138	10.1183	0.605386
DNPH1	3.28902	3.84939	13.2654	39.5383	3.5692	26.4018	7.39712
RPA1	26.3582	27.7659	216.8	486.342	27.0621	351.571	12.9913
RPA2	11.0058	10.6723	71.0034	50.9556	10.839	60.9795	5.62591
NDUFS1	14.8241	12.5452	86.8498	93.6364	13.6847	90.2431	6.59446
NDUFS3	9.65126	7.62291	12.7253	13.0917	8.63708	12.9085	1.49454
NDUFS5	10.6126	13.9391	31.8254	31.5807	12.2758	31.7031	2.58256
NDUFS7	1.89874	1.65621	17.106	24.1957	1.77748	20.6509	11.6181
NDUFS8	3.83494	3.04749	12.535	14.2568	3.44122	13.3959	3.89278
COQ4	7.2801	7.13669	22.6726	25.3316	7.2084	24.0021	3.32974
COQ7	21.5715	35.172	181.141	134.909	28.3717	158.025	5.56981
COQ6	13.0216	12.0257	28.6811	25.1629	12.5236	26.922	2.14969
SNORD38A	1.24324	1.35669	2.49002	2.52081	1.29997	2.50542	1.92729
ILF3	7.58475	7.05421	35.9032	38.2921	7.31948	37.0977	5.06835
ILF2	3.05479	2.55323	10.6115	10.326	2.80401	10.4688	3.73349
ZRANB2	6.89463	7.69976	38.0515	31.9243	7.2972	34.9879	4.79471
LSM12	17.4319	18.4555	102.913	125.839	17.9437	114.376	6.37417
CHMP2B	25.2041	17.7899	94.55	69.8766	21.497	82.2133	3.8244
CHMP2A	5.22008	3.05864	8.71284	7.7932	4.13936	8.25302	1.99379
ADNP-AS1	5.87087	5.86144	8.74715	10.8369	5.86616	9.792	1.66924
RREB1	9.66646	8.63586	39.3774	62.3066	9.15116	50.842	5.5558
FAM24B-CUZD1	48.3838	42.0797	288.914	151.563	45.2317	220.238	4.86911
TPX2	16.2317	12.9716	196.814	179.355	14.6016	188.084	12.8811
PPT1	4.94099	4.49261	19.0534	17.0213	4.7168	18.0374	3.82407
PPT2	7.11983	8.57429	19.0477	29.2222	7.84706	24.135	3.07567
RBM12B-AS1	1.32812	1.78028	1.69617	1.90756	1.5542	1.80186	1.15935
PHC1	14.2479	14.8299	73.464	38.636	14.5389	56.05	3.85517
PHC3	15.449	11.399	97.2922	86.0394	13.424	91.6658	6.82849
GPR107	25.5838	28.3329	222.718	7253.25	26.9584	3737.98	138.658
GPR108	6.12429	5.26362	12.653	23.3644	5.69396	18.0087	3.16278
BORCS8-MEF2B	17.1918	14.91	65.4752	188.147	16.0509	126.811	7.90055
SMDT1	6.84289	4.0597	11.7702	10.7117	5.45129	11.2409	2.06207
BRICD5	1.9244	1.8836	1.6307	1.19959	1.904	1.41515	0.743249
TRMT10C	6.43508	6.47501	13.2185	11.9279	6.45505	12.5732	1.94781
STK4-AS1	16.0791	14.9254	11.2704	9.73906	15.5023	10.5047	0.677626
ZNF362	7.29131	3.86434	17.7154	68.2343	5.57782	42.9749	7.70459
SAFB	11.5858	12.673	88.0237	105.522	12.1294	96.7727	7.97834
ZNF367	11.9454	11.0828	39.3494	40.6064	11.5141	39.9779	3.47207
EMC10	10.4983	6.6852	37.3242	86.0496	8.59174	61.6869	7.17979
DCP2	14.6017	9.77375	108.209	98.4699	12.1877	103.339	8.47896
FAM218A	18.2424	13.6151	14.5631	25.7699	15.9287	20.1665	1.26604
TMEM189-UBE2V1	9.99739	8.31324	22.0645	20.8628	9.15531	21.4636	2.34439
RNF6	15.4249	11.115	22.1298	21.3096	13.2699	21.7197	1.63676
RNF7	10.0602	8.4693	21.435	19.6757	9.26473	20.5553	2.21866
RNF4	11.5493	12.2701	65.5277	70.0482	11.9097	67.788	5.69184
RNF5	2.77906	2.38328	7.77427	8.54121	2.58117	8.15774	3.16048
MIR5684	0.690343	1.02229	0.509754	0.61011	0.856315	0.559932	0.653885
PPP1R26	2.06914	2.1079	2.55919	3.29078	2.08852	2.92499	1.40051
PPP1R27	0.522942	0.385592	0.648796	0.441115	0.454267	0.544955	1.19964
CLTA	16.8382	15.8092	46.5104	52.5979	16.3237	49.5541	3.03572
CLTC	23.4134	15.9438	85.4471	73.1551	19.6786	79.3011	4.02981
CLTB	4.47141	23.5574	30.2816	28.2371	14.0144	29.2593	2.08781
LRRC61	23.0346	25.6094	50.7465	219.136	24.322	134.941	5.54812
NGLY1	34.7886	17.6943	228.984	170.498	26.2415	199.741	7.61165
MACO1	21.5703	12.6096	146.647	124.656	17.0899	135.651	7.93748
NMD3	21.1669	16.2177	82.75	60.754	18.6923	71.752	3.83859
PXN-AS1	16.8694	13.311	33.6982	35.9433	15.0902	34.8207	2.30751
RASSF1-AS1	7.84937	5.33951	7.80077	7.21131	6.59444	7.50604	1.13824
EPM2A	573.179	228.175	504.798	3077.49	400.677	1791.14	4.4703
ISCA1	42.0984	35.5521	69.887	50.5385	38.8253	60.2128	1.55087
ISCA2	9.167	6.53065	10.8609	10.3325	7.84882	10.5967	1.3501
FAM118A	21.7482	36.7222	156.637	80.4866	29.2352	118.562	4.05544
FAM118B	35.5197	43.6807	115.915	86.4529	39.6002	101.184	2.55513
CA5BP1-CA5B	40.2385	49.1368	1179.98	281.633	44.6877	730.806	16.3536
RECQL	19.1467	12.3846	128.1	76.9946	15.7656	102.547	6.50448
TRIM8	9.66787	7.46089	17.0796	18.0681	8.56438	17.5739	2.05197
CEP83-DT	20.0028	11.4481	17.4174	15.0381	15.7255	16.2278	1.03194
CTDNEP1	3.86173	2.89318	4.05942	4.67937	3.37746	4.3694	1.29369
MIR497HG	1.34394	1.18926	1.12075	1.39503	1.2666	1.25789	0.993122
LDLR-AS1	10.0529	10.9593	7.95827	7.67668	10.5061	7.81747	0.74409
ACTR8	19.3055	16.493	44.5729	34.7522	17.8992	39.6625	2.21588
ACTR6	9.69454	10.5888	42.363	44.0298	10.1417	43.1964	4.25929
XPNPEP3	12.3653	11.1398	20.6847	20.3949	11.7526	20.5398	1.74769
ACTR3	19.1434	17.3292	62.3344	62.3895	18.2363	62.3619	3.41966
ACTR2	22.4723	18.9458	52.3015	51.2619	20.7091	51.7817	2.50044
NUP88	7.06611	6.25909	38.4884	32.6018	6.6626	35.5451	5.33502
GPANK1	2.27416	2.08259	3.38175	3.0805	2.17838	3.23112	1.48327
RECQL4	1.73554	1.39533	4.08474	4.02582	1.56543	4.05528	2.59051
COPS8	35.5627	20.9564	65.9186	52.1521	28.2596	59.0353	2.08904
LOC100133315	29.5152	50.3385	305.79	814.352	39.9269	560.071	14.0274
GGCX	5.14975	3.25353	18.4468	18.1965	4.20164	18.3216	4.36059
ARRDC1-AS1	3.77083	3.48654	4.10953	3.63358	3.62868	3.87155	1.06693
RETSAT	14.6937	17.92	45.0807	51.4404	16.3068	48.2606	2.95953
POLDIP3	20.7534	20.3406	46.4275	48.1499	20.547	47.2887	2.30148
POLDIP2	8.91245	7.79737	27.513	30.1666	8.35491	28.8398	3.45184
JARID2-AS1	1.70901	1.55713	2.03721	1.59454	1.63307	1.81588	1.11194
CLDND2	0.563368	0.504584	0.585809	0.568189	0.533976	0.576999	1.08057
HM13	3.64813	10.4757	58.721	68.0346	7.06191	63.3778	8.97459
LOC101927635	17.5772	79.7945	25.9474	71.6107	48.6859	48.7791	1.00191
ALDH18A1	14.2608	19.2438	279.71	2813.3	16.7523	1546.51	92.3158
OTULIN	32.2037	31.6374	198.542	321.821	31.9206	260.182	8.15091
TGS1	33.4574	25.7643	708.658	3043.57	29.6109	1876.11	63.3589
LOC114841035	2.94216	2.33576	2.72222	3.16886	2.63896	2.94554	1.11617
IDUA	8.71866	6.17331	12.6052	14.6906	7.44599	13.6479	1.83292
ZNF592	22.9671	18.9419	93.5959	112.129	20.9545	102.863	4.90886
PPOX	4.72115	2.95185	11.615	14.2458	3.8365	12.9304	3.37037
LOC101930370	23.0576	20.2953	40.4779	40.0749	21.6764	40.2764	1.85807
ACTRT3	0.51718	0.4404	0.307735	0.263399	0.47879	0.285567	0.596435
SEPTIN2	13.3573	12.7136	41.5227	39.8937	13.0355	40.7082	3.12288
GNRH1	1.01971	2.13644	3.20637	2.30589	1.57808	2.75613	1.74651
ZNF596	23.6468	10.7583	27.4934	14.5558	17.2025	21.0246	1.22218
RPL12	6.31462	4.10597	13.3523	10.3507	5.21029	11.8515	2.27463
A1BG-AS1	0.943433	0.540628	0.866526	1.11747	0.74203	0.991996	1.33687
ZNF597	11.2754	41.6738	36.4637	48.0617	26.4746	42.2627	1.59635
MIR671	1.30125	1.17599	1.47475	1.35168	1.23862	1.41322	1.14096
ADAM15	6.28415	3.98128	12.063	14.2677	5.13272	13.1654	2.56499
PROB1	0.443508	0.545075	0.482307	0.240297	0.494291	0.361302	0.73095
ZNF599	29.3719	25.189	39.8447	40.4066	27.2804	40.1256	1.47086
SNRPB2	11.5582	10.0485	42.1163	37.3193	10.8033	39.7178	3.67644
HAGH	14.9451	9.44873	29.9236	31.9543	12.1969	30.939	2.53662
CPNE1	22.9212	18.7936	73.316	74.4234	20.8574	73.8697	3.54166
RAB4B-EGLN2	9.0108	9.14634	7.15789	8.41543	9.07857	7.78666	0.857697
PYCARD	1.63273	1.38634	6.24403	7.53597	1.50954	6.89	4.56432
LOC105274304	7.42461	9.34171	9.58128	10.4513	8.38316	10.0163	1.19481
NEPRO	15.2368	8.77351	53.526	35.8725	12.0051	44.6992	3.72334
SHFL	3.76719	2.38389	4.8162	9.46185	3.07554	7.13902	2.32122
U2AF1L4	1.92723	1.6548	4.01442	4.03141	1.79101	4.02291	2.24617
U2AF1L5	7.88836	6.15532	27.2212	30.8614	7.02184	29.0413	4.13585
SNRPN	22.5192	9.10754	39.476	24.5256	15.8134	32.0008	2.02365
GDE1	14.3656	12.8037	52.291	56.4046	13.5846	54.3478	4.00069
SNRPC	19.3788	20.7389	61.199	56.3872	20.0588	58.7931	2.93103
SNRPF	7.21485	5.78118	26.4452	16.4097	6.49802	21.4275	3.29754
SNRPG	8.7062	7.44647	23.4609	24.3529	8.07633	23.9069	2.96012
MMUT	41.859	27.7867	124.203	71.329	34.8228	97.7661	2.80753
HUS1	15.1149	13.4674	196.569	2375.44	14.2912	1286.01	89.9861
UCP2	11.9908	10.4056	25.777	28.5747	11.1982	27.1759	2.4268
ZNF790-AS1	5.26153	7.34404	100.799	55.5182	6.30279	78.1585	12.4006
UBA6-AS1	29.6918	21.9526	84.5016	161.204	25.8222	122.853	4.75764
BIRC2	30.262	24.1995	142.518	76.1551	27.2308	109.337	4.01518
MINCR	2.65699	2.35665	6.65447	6.06393	2.50682	6.3592	2.53676
ZDHHC16	6.67894	5.17432	22.6807	24.7381	5.92663	23.7094	4.00048
ZDHHC12	4.80227	4.65526	13.9019	12.058	4.72877	12.9799	2.74489
PRKAG1	20.428	18.2323	45.895	46.1526	19.3302	46.0238	2.38093
PCSK7	11.9168	10.4444	37.4085	38.4579	11.1806	37.9332	3.39276
PCSK4	5.45941	5.23322	4.61408	4.9095	5.34632	4.76179	0.890667
HIPK3	40.9697	28.3369	155.881	129.542	34.6533	142.711	4.11826
HIPK1	23.1146	23.4624	123.128	116.856	23.2885	119.992	5.15242
AK6	15.0259	11.2027	41.5595	37.9062	13.1143	39.7328	3.02973
DUSP23	8.05192	7.27438	13.8346	15.8188	7.66315	14.8267	1.93481
LEMD3	34.0082	22.0824	123.947	94.8724	28.0453	109.41	3.90118
LEMD2	8.17479	7.27339	26.0597	25.9899	7.72409	26.0248	3.3693
C8orf33	5.01319	3.18296	10.5921	10.0645	4.09807	10.3283	2.52028
MIR12119	4.47557	3.75285	7.47814	7.40593	4.11421	7.44204	1.80886
GPATCH2	21.8088	14.3374	90.4066	62.356	18.0731	76.3813	4.22625
LINC00205	11.9765	10.2661	34.7526	47.7349	11.1213	41.2438	3.70855
NAPA	3.15341	2.54363	16.126	13.156	2.84852	14.641	5.13986
C3orf14	21.8283	13.0036	23.1312	19.7287	17.4159	21.43	1.23048
YAF2	19.0767	15.9348	12.2315	360.83	17.5058	186.531	10.6554
VEZF1	10.0906	7.33577	12.3589	13.3744	8.71318	12.8667	1.47669
LARP1	16.394	12.4153	35.5877	44.1859	14.4047	39.8868	2.76902
LARP4	19.3005	21.699	256.193	298.129	20.4998	277.161	13.5202
LARP7	21.294	13.8277	62.9142	51.9783	17.5609	57.4462	3.27127
GPATCH3	4.90354	5.74829	6.49128	6.8518	5.32592	6.67154	1.25265
USP46-AS1	8.06402	7.91329	9.65964	14.1084	7.98865	11.884	1.48761
ZNF552	6.20333	6.39716	17.8126	17.5656	6.30024	17.6891	2.80768
DDX49	6.31186	6.35493	18.3851	19.7757	6.3334	19.0804	3.01267
UBXN7-AS1	1.76051	1.52022	2.07989	2.36766	1.64036	2.22377	1.35566
DDX41	9.18749	8.11238	15.3067	17.1695	8.64994	16.2381	1.87725
ZNF175	3.95846	4.08044	12.7651	19.7415	4.01945	16.2533	4.04366
DDX42	8.2984	7.05107	39.2459	39.4544	7.67473	39.3502	5.12724
DDX47	11.106	4.91826	48.9111	74.1335	8.01213	61.5223	7.67864
DDX46	27.3989	29.2528	429.035	1116.75	28.3259	772.892	27.2857
PTEN	30.3006	18.304	277.256	167.052	24.3023	222.154	9.14125
ATMIN	11.1497	5.20208	15.5557	15.3649	8.17587	15.4603	1.89097
ELAVL1	3.54128	5.03314	20.7528	26.9269	4.28721	23.8399	5.56069
CDKN1B	2.70534	1.97586	3.5987	3.57771	2.3406	3.58821	1.53303
CDKN1A	96.841	67.1195	15.2358	17.0534	81.9803	16.1446	0.196933
UBE2D2	22.0901	23.2177	111.137	125.422	22.6539	118.28	5.22115
UBE2D3	21.1476	16.6604	33.4535	37.0724	18.904	35.2629	1.86537
UBE2D1	102.966	58.9001	233.866	107.199	80.9332	170.532	2.10708
SNORD65	0.903374	1.09111	2.11735	2.6602	0.997242	2.38877	2.39538
MIR6811	1.43957	1.03581	0.818505	0.566912	1.23769	0.692709	0.559677
MIR6816	1.03182	1.23672	1.53333	1.26217	1.13427	1.39775	1.23229
SNORD60	2.02617	2.09435	4.30537	4.02878	2.06026	4.16707	2.02259
MIR6819	1.45472	1.71992	1.20597	1.32467	1.58732	1.26532	0.797144
SNORD69	1.51558	1.58169	1.07187	1.3627	1.54863	1.21729	0.786039
SNORD68	2.41523	2.19711	3.87376	4.1224	2.30617	3.99808	1.73364
SAP130	30.4983	37.8097	192.912	441.379	34.154	317.146	9.28575
FARSB	37.2847	21.635	365.259	170.575	29.4599	267.917	9.09431
APOM	4.2824	2.92089	4.28245	3.50728	3.60165	3.89486	1.08141
FAM151B	178.029	104.321	174.276	134.761	141.175	154.519	1.09452
FIS1	14.2458	7.65054	15.6787	12.3342	10.9482	14.0064	1.27934
FAM104A	10.9125	10.2593	56.0566	51.9435	10.5859	54.0001	5.10115
NFIL3	30.0326	14.8504	28.8831	20.2632	22.4415	24.5731	1.09499
CACFD1	13.6755	10.319	22.8707	40.9071	11.9973	31.8889	2.65801
TMEM125	2.3729	3.24703	2.84232	4.11819	2.80997	3.48025	1.23854
CCDC51	5.10167	4.27194	9.13732	9.41952	4.68681	9.27842	1.97969
FOXJ2	13.1822	13.4114	39.5027	51.937	13.2968	45.7198	3.43841
FOXJ3	35.4547	33.2199	416.954	271.021	34.3373	343.988	10.0179
TMEM123	13.0627	17.9754	142.152	155.742	15.5191	148.947	9.59768
CCDC57	6.18703	10.789	14.9335	18.92	8.48803	16.9268	1.99419
CCDC59	8.47669	6.56627	23.682	18.5622	7.52148	21.1221	2.80823
C9orf72	98.6551	42.9567	54.8983	185.981	70.8059	120.44	1.70098
TMEM128	31.2145	20.4892	50.0522	38.5191	25.8519	44.2857	1.71305
LOC105371592	5.78349	6.89809	10.4997	10.9598	6.34079	10.7297	1.69218
ZMIZ2	7.65008	9.69963	23.6294	33.2518	8.67486	28.4406	3.27851
DCDC2B	2.45194	3.23382	3.38469	3.96571	2.84288	3.6752	1.29277
PREPL	26.4034	34.2227	116.039	191.291	30.313	153.665	5.06929
SLC35B3	29.3533	18.117	76.9913	54.227	23.7351	65.6091	2.76422
SLC35B2	2.41446	1.88332	5.43442	5.13418	2.14889	5.2843	2.45908
FBXO30	35.2711	21.9497	58.0407	43.1326	28.6104	50.5867	1.76812
SLC35B4	10.1472	14.4383	182.996	79.8011	12.2927	131.399	10.6891
FBXO33	25.2788	21.9283	40.8654	37.1232	23.6036	38.9943	1.65205
FBXO38	31.8024	15.723	210.506	103.611	23.7627	157.058	6.60945
SNORA63B	1.21244	1.15362	1.93183	1.69357	1.18303	1.8127	1.53225
SAT1	17.6	10.9874	16.4749	14.8073	14.2937	15.6411	1.09426
DPY19L2P3	10.1442	12.9853	15.7754	10.5621	11.5648	13.1687	1.13869
PELP1	23.5611	28.5024	102.729	138.358	26.0318	120.543	4.63063
MBOAT2	29.5608	21.7569	438.228	328.634	25.6588	383.431	14.9434
MBOAT7	3.69909	4.91564	14.8782	15.992	4.30737	15.4351	3.58342
SPSB3	2.06074	1.81429	5.05167	5.17923	1.93751	5.11545	2.64021
SPSB2	2.66124	2.21862	4.78421	4.87426	2.43993	4.82923	1.97925
HINT1	5.47014	4.60394	15.7991	14.2041	5.03704	15.0016	2.97826
ARMCX5-GPRASP2	38.0816	30.5819	563.013	781.949	34.3317	672.481	19.5878
HINT3	34.21	25.9978	85.7763	71.2783	30.1039	78.5273	2.60854
SLC25A51	17.9608	17.8294	32.1263	31.024	17.8951	31.5752	1.76446
DTX3	8.13953	7.64838	10.7005	17.124	7.89396	13.9123	1.76239
CDC34	10.2484	5.87589	9.49333	10.9272	8.06212	10.2103	1.26645
CDC37	7.87165	6.18253	18.8902	14.7076	7.02709	16.7989	2.39059
ALAS1	16.8509	13.6659	51.0047	54.4803	15.2584	52.7425	3.45662
ZFX-AS1	17.9905	11.3945	13.228	10.0548	14.6925	11.6414	0.79234
FICD	6.79441	5.55231	11.51	12.4061	6.17336	11.958	1.93704
BIRC6	58.3451	41.252	405.739	299.872	49.7985	352.805	7.08465
PTTG1	11.1973	10.5956	29.8423	26.5997	10.8964	28.221	2.58993
BRWD1	9.94598	11.8161	28.4296	28.6461	10.8811	28.5379	2.62271
S100A1	0.776362	0.926202	0.667532	0.520599	0.851282	0.594066	0.697848
TCFL5	4.73363	4.52001	19.192	120.826	4.62682	70.0091	15.1311
GATA3	3.43228	3.02838	6.31059	6.69504	3.23033	6.50282	2.01305
AIP	10.2562	8.06551	13.5901	14.1242	9.16088	13.8571	1.51264
LOC100134868	37.6376	63.2126	55.0983	56.8317	50.4251	55.965	1.10986
IRAK1	6.43594	3.24713	12.8637	10.6331	4.84154	11.7484	2.42659
LOC101927814	83.3016	64.8636	46.9204	52.4727	74.0826	49.6965	0.670826
SPIN2B	9.68601	7.5887	17.7963	15.7689	8.63735	16.7826	1.94302
PGLS	9.8557	10.2394	23.4126	22.5007	10.0475	22.9566	2.2848
RNVU1-8	11.4572	7.45896	5.13886	6.50982	9.45809	5.82434	0.615805
DENND6B	5.13132	5.89647	5.23013	5.90571	5.5139	5.56792	1.0098
RNVU1-6	6.0437	6.93064	4.75092	4.52698	6.48717	4.63895	0.715096
LINC01191	10.2788	66.8726	1.69954	1.251	38.5757	1.47527	0.0382436
MORC3	18.9176	18.9609	155.649	131.287	18.9393	143.468	7.57516
MORC4	21.7034	22.5214	818.101	98.8429	22.1124	458.472	20.7337
CHKB-CPT1B	14.9092	11.5199	37.7301	40.8221	13.2146	39.2761	2.97218
H2BU1	4.27544	4.32271	4.71123	4.35326	4.29907	4.53224	1.05424
CAPN10-DT	7.24807	5.50399	11.8836	12.6247	6.37603	12.2541	1.9219
GPATCH2L	37.1172	23.9243	58.7254	43.3896	30.5207	51.0575	1.67288
ANKRD17	32.7591	20.2469	149.495	130.825	26.503	140.16	5.28847
RB1CC1	64.4515	54.1488	604.73	319.948	59.3001	462.339	7.79659
CCNA2	7.89133	5.46247	19.7681	16.7183	6.6769	18.2432	2.73228
VPS25	7.11148	6.66287	18.6096	17.1399	6.88717	17.8747	2.59536
ATP13A1	6.88833	6.3632	24.2512	30.2974	6.62576	27.2743	4.1164
VPS28	9.32105	8.27902	10.9697	10.3353	8.80004	10.6525	1.2105
VPS29	13.5657	12.2682	23.6182	21.883	12.9169	22.7506	1.7613
LINC01770	4.92496	5.99283	3.78453	5.32286	5.45889	4.5537	0.834179
RAI1	2.98605	2.97758	9.96408	11.6419	2.98181	10.803	3.62296
SKA3	27.6667	23.0733	79.8967	67.7601	25.37	73.8284	2.91007
SKA2	7.14077	7.19847	29.0677	31.6746	7.16962	30.3712	4.2361
LINC01775	2.8873	3.58707	1.97972	1.94658	3.23719	1.96315	0.606437
PRKRA	31.7011	25.9356	58.4318	51.8062	28.8184	55.119	1.91263
C1orf112	12.0887	13.5259	16.7439	16.6959	12.8073	16.7199	1.30549
EP300-AS1	2.39007	3.97109	18.9319	15.5532	3.18058	17.2425	5.42119
MEF2D	13.4755	13.7598	38.1696	81.3684	13.6176	59.769	4.38909
ADAT1	50.532	49.8061	75.5598	83.9229	50.169	79.7414	1.58945
ADAT3	35.6849	7.27298	35.563	65.8557	21.479	50.7093	2.36089
E2F7	33.3216	20.4025	67865.8	288.857	26.8621	34077.3	1268.6
E2F6	15.1765	13.1783	58.517	44.1187	14.1774	51.3178	3.61969
E2F5	13.8324	13.5653	61.6452	45.6271	13.6988	53.6361	3.91538
E2F4	2.1843	1.95878	8.17795	7.39671	2.07154	7.78733	3.7592
E2F3	40.2941	28.1868	74.2387	70.0952	34.2404	72.1669	2.10765
E2F2	7.11802	7.69094	26.089	29.7075	7.40448	27.8983	3.76775
E2F1	3.61428	1.96485	6.86641	5.76	2.78957	6.31321	2.26315
ZNFX1	16.9382	16.8198	48.0154	51.3756	16.879	49.6955	2.94422
E2F8	7.38959	5.56601	22.8715	20.3178	6.4778	21.5947	3.33364
ACBD3	30.9315	24.7528	132.136	187.843	27.8422	159.99	5.7463
ACBD5	33.0012	40.4132	164.933	222.174	36.7072	193.554	5.27291
ACBD4	3.60347	3.42659	4.84637	5.45183	3.51503	5.1491	1.46488
MON2	15.0212	19.0711	103.251	95.9927	17.0462	99.6221	5.84425
EEF2	5.51347	3.9396	9.72777	8.38904	4.72653	9.0584	1.9165
SNORA20	0.911156	0.818186	1.3208	2.02406	0.864671	1.67243	1.93418
SNORA21	2.02165	2.78649	4.10472	4.55322	2.40407	4.32897	1.80068
BRI3BP	14.008	10.1059	71.7955	179.758	12.057	125.777	10.4319
SNORA25	0.961401	1.05054	1.34751	1.28298	1.00597	1.31525	1.30744
TUSC2	8.10431	5.98709	11.3847	10.8806	7.0457	11.1327	1.58006
SNORA27	1.1182	1.05722	1.22548	1.27234	1.08771	1.24891	1.1482
SNORA28	1.20299	1.42438	2.08983	2.01575	1.31369	2.05279	1.56262
HYLS1	5.08472	3.94813	6.64239	7.55313	4.51642	7.09776	1.57154
EPHX3	11.1779	12.6734	1.97544	2.44293	11.9256	2.20918	0.185247
IZUMO4	2.62183	2.1358	2.8103	2.84804	2.37882	2.82917	1.18932
LOC101927365	6.61717	6.84257	11.5077	11.6623	6.72987	11.585	1.72143
PYCR3	3.2454	2.56757	8.05207	8.52991	2.90649	8.29099	2.85258
PYCR2	8.43121	6.98731	15.2064	16.8226	7.70926	16.0145	2.07731
PYCR1	3.72828	3.9596	11.4941	11.8301	3.84394	11.6621	3.03389
FAM234A	72.8704	66.9837	122.957	256.364	69.9271	189.661	2.71226
CTBS	60.1632	29.9391	74.4756	60.343	45.0511	67.4093	1.49628
COX6A1	7.18513	5.2281	11.1653	10.5747	6.20662	10.87	1.75136
GNG13	3.28661	2.44232	2.21316	1.4386	2.86446	1.82588	0.637426
RPLP2	4.09023	3.60536	8.27383	7.29515	3.8478	7.78449	2.0231
SNHG10	6.24173	5.70261	8.83474	8.14241	5.97217	8.48857	1.42136
DMC1	10.1304	10.7153	9.70438	6.83479	10.4228	8.26958	0.79341
MCF2L-AS1	11.6355	6.63463	14.428	20.8842	9.13508	17.6561	1.93278
ADPGK	37.6807	37.337	251.858	140.217	37.5088	196.037	5.22643
DFFA	7.95804	8.72671	41.7879	58.7162	8.34238	50.2521	6.02371
DFFB	34.5226	132.756	70.2598	113.502	83.6395	91.8808	1.09853
SEC24D	27.3685	24.994	473.998	227.374	26.1813	350.686	13.3945
REV3L	57.9585	38.7857	231.592	194.535	48.3721	213.064	4.40468
SEC24A	33.6253	43.8842	406.802	434.229	38.7547	420.515	10.8507
SEC24C	6.73778	6.19619	17.1304	17.7707	6.46698	17.4505	2.6984
SEC24B	25.714	32.3464	193.389	156.385	29.0302	174.887	6.0243
RNF19B	36.3198	36.0016	62.8765	78.1821	36.1607	70.5293	1.95044
RNF19A	18.4725	12.4321	99.5441	90.6196	15.4523	95.0819	6.15325
MIR425	1.0161	1.27118	1.03328	1.0686	1.14364	1.05094	0.918942
LPP-AS2	10.9359	13.0242	13.6104	12.8386	11.9801	13.2245	1.10388
MIR423	4.60502	4.7899	6.86363	6.89581	4.69746	6.87972	1.46456
MIR429	1.19078	0.989821	1.32478	0.830169	1.0903	1.07748	0.988237
MRPL43	5.55205	6.88157	17.2049	20.8276	6.21681	19.0162	3.05884
C16orf95	81.9984	114.691	65.3454	113.343	98.3445	89.344	0.908479
MRPL47	8.6528	7.51936	56.2223	56.6709	8.08608	56.4466	6.98071
MRPL45	2.69272	1.59107	14.3342	13.612	2.1419	13.9731	6.52371
C16orf91	4.95696	4.0558	8.27805	7.29363	4.50638	7.78584	1.72774
MRPL49	3.31898	2.82433	9.89923	10.0231	3.07165	9.96115	3.24293
CEP295	11.3213	8.38871	65.65	51.2685	9.855	58.4593	5.93194
TASOR	24.5904	15.966	103.942	93.4407	20.2782	98.6912	4.86686
POM121C	35.5505	37.7517	65.5273	71.2393	36.6511	68.3833	1.86579
RILP	5.95103	7.81303	5.91438	7.18869	6.88203	6.55154	0.951978
ZNF691	11.8841	8.49906	22.5891	17.6913	10.1916	20.1402	1.97616
ZNF692	6.4766	4.35041	10.6985	10.0525	5.41351	10.3755	1.91659
ZNF695	15.3343	15.8906	81.6094	75.5311	15.6125	78.5702	5.03253
NECTIN4	6.30956	5.66295	25.1803	37.3358	5.98626	31.2581	5.22164
ARFGAP2	7.05857	5.57668	16.001	22.158	6.31763	19.0795	3.02004
ARFGAP3	50.7776	48.041	125.362	183.496	49.4093	154.429	3.12551
ARFGAP1	7.21175	5.07237	15.9655	21.7402	6.14206	18.8528	3.06947
LAMB2	3.82107	3.12092	5.03418	6.0772	3.471	5.55569	1.6006
NEK7	89.3867	42.3519	213.06	135.995	65.8693	174.528	2.64961
NEK4	22.1069	23.5571	36.0934	32.6486	22.832	34.371	1.50539
NEK2	36.1054	19.2782	58.3792	39.2676	27.6918	48.8234	1.7631
NEK3	25.5931	19.9218	135.908	2530.63	22.7574	1333.27	58.5862
U2AF1	7.90064	6.11037	27.2254	30.4208	7.0055	28.8231	4.11435
U2AF2	5.71178	5.58647	7.89187	6.84357	5.64912	7.36772	1.30422
NEK8	5.51098	5.19035	6.89421	6.74869	5.35067	6.82145	1.27488
NEK9	52.5041	43.0295	225.595	133.598	47.7668	179.596	3.75985
GPR160	7.18314	7.71006	41.6945	45.4886	7.4466	43.5916	5.85389
MANEA-DT	57.6268	26.8849	117.748	47.0951	42.2559	82.4215	1.95053
SNORD58A	1.3147	1.10011	2.24345	2.74822	1.20741	2.49583	2.06711
SNORD58C	0.801931	0.831072	0.550947	0.474959	0.816501	0.512953	0.628233
SNORD58B	1.59063	1.5923	3.31422	3.58433	1.59147	3.44927	2.16736
DHPS	5.76677	4.85598	11.2576	11.5741	5.31138	11.4158	2.14932
ZZZ3	24.4125	19.9234	304.091	194.201	22.168	249.146	11.239
MIR6875	3.41414	3.21447	3.67631	4.11265	3.3143	3.89448	1.17505
MIR937	1.27321	1.20573	2.12512	1.92795	1.23947	2.02654	1.635
SHB	23.7035	19.1319	85.4653	265.245	21.4177	175.355	8.18739
CCDC6	26.0752	13.7418	127.849	115.815	19.9085	121.832	6.11959
MIR933	5.48703	5.86031	9.06657	8.25133	5.67367	8.65895	1.52616
COX7A2	6.81257	7.81509	19.5759	17.0445	7.31383	18.3102	2.5035
CCDC9	1.72283	2.63098	5.41438	5.44409	2.17691	5.42923	2.49401
MTHFD2	12.5843	9.89478	29.3485	30.3865	11.2396	29.8675	2.65736
TBP	15.9072	10.2021	42.2879	33.3762	13.0546	37.832	2.89798
GSS	18.4696	16.9928	113.095	259.784	17.7312	186.44	10.5148
IK	5.3012	5.23395	9.84318	9.64197	5.26757	9.74257	1.84954
NSD1	13.7991	14.0287	282.629	461.439	13.9139	372.034	26.7383
NSD3	22.8353	25.9057	111.413	107.362	24.3705	109.387	4.4885
NSD2	6.14523	6.68403	31.9608	40.6782	6.41463	36.3195	5.66198
NUDCD2	21.9081	11.5146	48.3901	41.6213	16.7113	45.0057	2.69312
NUDCD3	27.0752	35.8959	294.298	563.361	31.4855	428.83	13.6199
MMP24OS	5.54621	4.63355	6.46324	6.7921	5.08988	6.62767	1.30213
IFI27L1	41.1863	139.972	232.882	348.59	90.5791	290.736	3.20975
EID2B	2.32119	11.397	13.7676	22.4508	6.8591	18.1092	2.64017
GMNN	13.3773	12.8804	27.2947	26.1435	13.1288	26.7191	2.03514
STAM-AS1	11.2877	12.8267	15.0748	14.8044	12.0572	14.9396	1.23906
ADSL	31.6341	23.9029	47.9452	49.3338	27.7685	48.6395	1.75161
SAMD4B	5.05237	4.15402	32.1889	28.964	4.6032	30.5765	6.64245
MPLKIP	11.9552	12.5718	30.6757	26.2986	12.2635	28.4872	2.32292
TIMMDC1	38.7603	27.8681	102.78	95.5473	33.3142	99.1637	2.97662
GAS2L1	6.5651	4.12872	12.7358	19.3162	5.34691	16.026	2.99724
SLX4	48.51	44.7227	108.751	245.83	46.6164	177.29	3.80318
ZNF343	29.6825	27.4476	90.2335	151.422	28.5651	120.828	4.22991
ZNF341	66.4411	985.104	78.4656	286.793	525.773	182.629	0.347354
ZNF436	11.3731	10.4944	23.5051	22.8643	10.9338	23.1847	2.12047
ZNF431	8.97694	6.5114	67.5488	83.7229	7.74417	75.6358	9.76681
ZNF430	11.8068	13.2134	93.6772	97.1263	12.5101	95.4018	7.62598
ZNF345	20.1172	47.191	191.405	111.68	33.6541	151.543	4.50294
ZNF432	14.6425	11.3207	13.1845	13.5344	12.9816	13.3594	1.0291
PCNX3	4.63025	3.34568	12.4031	22.3714	3.98797	17.3873	4.35993
RPS27A	4.43309	3.68599	11.3014	10.5481	4.05954	10.9248	2.69114
NUDT12	18.0535	10.4264	29.1334	21.4824	14.2399	25.3079	1.77724
NUDT13	5.60025	8.054	24.6398	23.1842	6.82713	23.912	3.5025
NUDT16	15.3235	17.525	23.7124	23.1676	16.4243	23.44	1.42716
NUDT17	5.0982	4.60644	5.99433	7.19435	4.85232	6.59434	1.35901
NUDT14	8.4684	3.81178	5.48469	17.9864	6.14009	11.7356	1.9113
NUDT15	20.9528	13.7142	30.655	27.7003	17.3335	29.1776	1.68331
FRMD6-AS1	6.91139	8.28874	7.45814	7.49797	7.60007	7.47806	0.983946
NUDT18	1.94028	2.58774	5.78132	9.96259	2.26401	7.87195	3.477
RAB6C	14.0597	7.17123	9.71639	5.85311	10.6155	7.78475	0.733342
LINC01560	9.3716	7.90057	7.56032	8.79399	8.63609	8.17716	0.946859
RTCB	13.2099	8.99305	121.368	81.2542	11.1015	101.311	9.12592
RTCA	18.6919	14.2634	69.5548	50.3653	16.4777	59.9601	3.63886
RSRC2	6.89514	6.81131	23.7183	22.6299	6.85322	23.1741	3.38148
STX5	5.89983	4.23607	14.4538	15.1904	5.06795	14.8221	2.92467
STX4	6.48184	7.72353	11.5657	13.6531	7.10269	12.6094	1.7753
STX7	40.2118	27.8869	211.513	571.605	34.0494	391.559	11.4997
STX6	47.0296	44.7665	276.16	349.666	45.8981	312.913	6.81757
RPS3A	5.74512	5.18752	14.3848	13.1385	5.46632	13.7616	2.51753
SLC4A11	4.159	6.20204	15.1157	33.2906	5.18052	24.2032	4.67196
LAGE3	4.91032	4.21263	7.05232	6.46875	4.56148	6.76054	1.48209
LOC400684	26.248	19.7517	42.4632	43.0062	22.9998	42.7347	1.85804
TRIL	8.38195	4.96097	6.28358	5.55913	6.67146	5.92136	0.887565
TP73-AS1	8.03855	7.64741	20.9469	28.7162	7.84298	24.8316	3.16609
KIAA0232	27.1317	19.6268	155.764	133.912	23.3793	144.838	6.19516
PCP2	1.81978	1.36628	0.392301	0.381719	1.59303	0.38701	0.24294
IMPACT	46.9552	40.4714	176.304	116.979	43.7133	146.641	3.35461
DRG1	16.8518	16.1871	64.6902	59.5122	16.5195	62.1012	3.75928
LARP4B	17.6648	14.4094	95.5405	100.531	16.0371	98.0357	6.11305
ICA1	79.2436	60.8779	587.349	1237.3	70.0607	912.324	13.0219
SNW1	8.46634	7.08573	69.1395	62.6019	7.77604	65.8707	8.47099
PCBP1-AS1	103.644	156.313	452.899	5703.48	129.979	3078.19	23.6823
TNFRSF6B	1.77951	1.67871	1.46853	1.81082	1.72911	1.63968	0.94828
AURKA	10.3964	6.95658	50.4175	38.9944	8.67651	44.706	5.15253
AURKB	5.52144	4.97686	21.8326	18.5816	5.24915	20.2071	3.8496
CIDECP1	5.12067	5.57749	25.4082	31.0309	5.34908	28.2196	5.2756
XIST	2.62988	3.48388	35.1647	24.1986	3.05688	29.6816	9.70979
PHYKPL	3.28417	2.77145	9.40993	9.28473	3.02781	9.34733	3.08716
GNPTG	4.01701	3.70666	28.3858	41.7619	3.86183	35.0738	9.08217
TXLNG	18.115	22.117	96.3275	108.286	20.116	102.307	5.08586
CDC42EP2	8.68085	7.9325	11.8839	18.0969	8.30667	14.9904	1.80462
TXLNA	12.3679	10.3326	17.7941	18.2188	11.3503	18.0065	1.58644
AP1AR	39.8839	23.6981	128.943	91.0328	31.791	109.988	3.45972
MRM1	11.8412	11.452	18.3499	22.8874	11.6466	20.6187	1.77036
LAMTOR5	7.10514	7.23988	10.3831	10.7332	7.17251	10.5582	1.47203
LOC102724301	17.5196	16.233	25.4814	31.2962	16.8763	28.3888	1.68217
ZNF561-AS1	26.9622	36.4132	26.2184	38.0933	31.6877	32.1559	1.01477
WFIKKN1	2.9163	1.77378	1.00714	0.880786	2.34504	0.943961	0.402534
LINC00167	6.94065	6.25408	7.00684	5.99973	6.59736	6.50328	0.98574
GTF3C3	15.4199	9.79791	196.278	148.121	12.6089	172.199	13.657
NKTR	24.1771	16.8008	98.7497	83.7866	20.4889	91.2681	4.4545
KCNIP2-AS1	6.47048	9.55728	15.9899	15.2772	8.01388	15.6336	1.95081
ACADVL	3.6924	2.3539	7.75333	6.88056	3.02315	7.31694	2.42031
RAB4B	11.0168	12.314	6.59029	7.43218	11.6654	7.01123	0.601028
RAB4A	26.0804	26.6041	100.78	87.8229	26.3422	94.3017	3.57987
TSEN54	1.9058	1.62098	4.25307	3.97865	1.76339	4.11586	2.33406
SNORD3B-1	7.31555	7.24928	7.02485	7.17921	7.28241	7.10203	0.97523
SNORD3B-2	7.31555	7.24928	7.02485	7.17921	7.28241	7.10203	0.97523
MIR659	0.833408	1.50271	0.77194	0.761629	1.16806	0.766785	0.656462
MIR658	6.70365	5.29628	5.88104	6.4496	5.99996	6.16532	1.02756
LINC01578	5.67137	3.75785	8.97459	7.98935	4.71461	8.48197	1.79908
KIF2A	28.833	22.9523	242.813	249.496	25.8926	246.155	9.50675
KIF2C	9.20959	11.5957	69.4238	77.8901	10.4026	73.657	7.0806
LOC100506302	6.44625	6.23822	13.617	10.93	6.34223	12.2735	1.9352
ATP6AP1	5.56222	5.20548	9.67922	9.16003	5.38385	9.41963	1.74961
ATP6AP2	79.3358	190.956	136.689	111.089	135.146	123.889	0.916704
ENSA	7.02859	5.72038	15.6409	14.6931	6.37449	15.167	2.37933
BICDL2	1.54339	1.59925	5.9055	6.07176	1.57132	5.98863	3.81121
CXADR	31.4981	31.8758	901.491	889.347	31.687	895.419	28.2583
TRMT61A	12.8128	6.50724	11.9046	16.9495	9.66003	14.427	1.49348
LAMTOR1	9.17528	6.48091	17.3674	17.7223	7.8281	17.5449	2.24127
ACTL10	4.61117	4.31402	6.63959	6.92105	4.4626	6.78032	1.51937
ACOT8	9.3992	10.3139	58.271	63.0155	9.85655	60.6433	6.15258
ACOT4	8.31068	9.3586	45.8215	70.4148	8.83464	58.1182	6.57844
ACOT2	7.59221	9.04537	8.88988	8.99339	8.31879	8.94163	1.07487
ACOT1	16.8096	16.3727	21.1702	15.9349	16.5912	18.5525	1.11822
ADCY6	3.93632	2.61812	11.0939	13.7171	3.27722	12.4055	3.78537
KIF24	34.6428	32.0833	320.261	528.738	33.3631	424.5	12.7236
KIF27	155.865	151.794	627.914	544.695	153.829	586.305	3.81139
RBBP7	16.161	11.4381	56.7136	58.4063	13.7995	57.56	4.17115
SECTM1	7.49947	6.4659	6.48358	8.69712	6.98268	7.59035	1.08702
KIF23	11.5144	8.4546	56.1298	45.6684	9.9845	50.8991	5.09781
RBBP4	12.9213	9.4085	79.9604	78.6152	11.1649	79.2878	7.10153
JKAMP	34.3801	23.5997	77.6067	59.4772	28.9899	68.5419	2.36434
RAB43	13.2869	28.8258	26.829	50.4667	21.0564	38.6478	1.83545
NUCKS1	8.05922	7.4838	26.1863	28.5682	7.77151	27.3772	3.52277
LOC105373759	10.2097	7.48625	10.0901	9.00034	8.84799	9.54524	1.0788
NR3C1	32.7477	17.6307	161.825	138.349	25.1892	150.087	5.9584
DDI2	20.9308	16.3536	113.644	99.8819	18.6422	106.763	5.72695
IRGQ	5.86443	10.5154	20.5366	17.532	8.18991	19.0343	2.32411
RNASEH2C	4.26706	3.78159	9.51316	9.99839	4.02432	9.75577	2.4242
C12orf4	28.9372	22.1011	297.533	139.446	25.5191	218.49	8.56181
LAMTOR3	22.2586	16.9794	28.2229	29.2674	19.619	28.7451	1.46517
XRCC1	4.24247	5.25712	49.145	107.319	4.7498	78.232	16.4706
XRCC3	5.31474	4.8302	13.15	16.0969	5.07247	14.6234	2.8829
HOXB-AS1	5.39818	5.1661	9.91823	10.0493	5.28214	9.98377	1.8901
PITPNA	5.55546	11.8008	19.9931	18.096	8.67813	19.0445	2.19455
XRCC6	10.9742	11.3563	53.422	51.9272	11.1652	52.6746	4.71773
SMURF1	20.2561	17.3976	205.104	165.3	18.8269	185.202	9.83712
EMSY	27.5922	23.0129	176.632	157.097	25.3025	166.865	6.59478
SMURF2	61.5246	48.712	389.961	302.079	55.1183	346.02	6.27776
MIR6781	3.43413	5.68743	7.68046	6.30378	4.56078	6.99212	1.5331
MIR6786	1.22251	1.46781	0.85282	1.0124	1.34516	0.93261	0.693307
MIR6785	1.26627	1.81002	1.06603	0.941196	1.53814	1.00361	0.652484
LOC101927402	21.7564	14.1837	13.0994	13.5747	17.9701	13.337	0.742181
TFRC	27.1263	21.9682	88.1845	90.1822	24.5472	89.1833	3.63313
NARF	32.4449	38.1558	60.1477	80.7528	35.3004	70.4503	1.99574
DNAJC25-GNG10	135.735	53.2567	203.032	214.864	94.496	208.948	2.21118
MIER1	12.1992	10.5616	33.3714	33.964	11.3804	33.6677	2.95839
MIER3	14.7409	7.53325	53.937	48.295	11.1371	51.116	4.58972
NHLRC1	10.0919	7.57791	10.6951	15.1005	8.83489	12.8978	1.45987
NEBL-AS1	12.1345	11.2421	8.0548	6.63323	11.6883	7.34402	0.628323
RSL1D1	15.6818	14.8369	64.7574	54.7523	15.2593	59.7548	3.91595
LINC02482	11.5293	9.39311	12.2768	12.9043	10.4612	12.5906	1.20355
LOC100996664	13.6301	14.9099	11.6474	11.6949	14.27	11.6711	0.817879
RPARP-AS1	3.38185	3.76524	4.23962	5.45744	3.57354	4.84853	1.35679
ATE1-AS1	18.2578	24.5111	114.533	139.137	21.3845	126.835	5.93117
LMNB2	3.84593	2.96697	9.9949	9.08212	3.40645	9.53851	2.80013
LMNB1	17.1708	13.0126	54.7134	49.6618	15.0917	52.1876	3.45803
CAAP1	42.4556	32.5935	129.057	110.008	37.5246	119.533	3.18545
MRPS26	5.86993	4.31811	7.45567	6.43357	5.09402	6.94462	1.36329
MRPS27	30.2722	22.9786	80.7927	72.3407	26.6254	76.5667	2.8757
MRPS24	8.2189	10.4141	20.7261	31.1765	9.3165	25.9513	2.78552
MRPS25	9.24619	7.66203	31.1759	29.9176	8.45411	30.5467	3.61324
MRPS22	3.469	2.86511	17.7016	14.8194	3.16705	16.2605	5.13426
MRPS23	11.1743	13.5948	44.0275	79.5082	12.3845	61.7678	4.98749
MRPS21	10.2313	11.3016	53.5436	51.8804	10.7664	52.712	4.89596
PPP2R5D	10.9242	10.1655	14.9861	13.145	10.5449	14.0656	1.33388
PPP2R5E	38.8519	30.5099	343.617	333.965	34.6809	338.791	9.7688
PPP2R5A	39.9052	30.0646	122.638	118.551	34.9849	120.595	3.44706
PPP2R5C	14.6352	18.0096	321.046	2751.9	16.3224	1536.47	94.1327
LCMT2	11.6074	8.79767	14.1411	13.0298	10.2025	13.5855	1.33158
YY1	11.2387	9.94483	34.4975	31.5533	10.5918	33.0254	3.11802
EDEM1	21.0222	16.5221	67.0839	57.5947	18.7722	62.3393	3.32083
NAMPT	53.6263	34.6019	192.898	151.132	44.1141	172.015	3.89932
RXFP4	0.37472	0.44344	1.68002	1.0754	0.40908	1.37771	3.36782
FBXL15	0.642868	0.82322	0.644504	0.807882	0.733044	0.726193	0.990654
ITPRID2	16.2356	10.842	36.5491	29.9273	13.5388	33.2382	2.45502
SNORD87	0.9309	1.09938	2.66871	2.6821	1.01514	2.67541	2.6355
NPHP3-AS1	34.3171	34.4949	30.5569	26.3313	34.406	28.4441	0.82672
SNORD84	2.26081	2.14868	4.35014	3.83403	2.20474	4.09208	1.85604
MFSD4B	12.4983	19.0932	56.6025	119.017	15.7957	87.8098	5.55908
SNORD82	1.47348	1.43883	2.22902	3.19037	1.45615	2.7097	1.86086
SNORD81	0.692842	0.924136	1.09333	1.36202	0.808489	1.22768	1.51848
SNORD80	0.847977	0.961101	1.35833	2.07256	0.904539	1.71544	1.89648
JMJD6	13.2317	18.3246	30.691	32.3583	15.7781	31.5247	1.998
JMJD7	16.8142	22.3111	26.4818	496.363	19.5626	261.423	13.3634
JMJD4	3.83324	3.21669	10.5397	10.4885	3.52496	10.5141	2.98277
DNAJC9-AS1	31.533	23.5249	21.9944	19.809	27.5289	20.9017	0.759263
JMJD8	2.4163	2.20426	2.72379	2.58444	2.31028	2.65411	1.14883
ZHX1	24.1505	17.0188	43.0159	46.4881	20.5847	44.752	2.17405
MCCC2	55.6035	42.8331	604.619	568.818	49.2183	586.719	11.9207
TSACC	39.1712	8.9562	56.0873	52.5013	24.0637	54.2943	2.25627
ARL5B	25.8448	17.6907	57.6847	47.9016	21.7677	52.7931	2.42529
CCDC32	30.9456	52.0419	70.1618	141.548	41.4938	105.855	2.5511
CCDC30	134.353	98.9658	101.783	98.4014	116.66	100.092	0.857983
ZNF784	4.05072	2.34095	4.25206	6.04245	3.19583	5.14726	1.61062
TNK1	7.31279	6.68275	16.6167	20.5162	6.99777	18.5664	2.65319
CCDC34	154.023	23.236	67.5643	35.8267	88.6294	51.6955	0.583277
SLFN13	6.41883	7.18983	19.3377	17.5833	6.80433	18.4605	2.71305
APPL1	36.007	31.0968	168.342	153.92	33.5519	161.131	4.80244
APPL2	11.0599	10.5822	71.0091	97.6332	10.821	84.3212	7.79233
GAS8	9.84373	9.06573	34.266	40.2174	9.45473	37.2417	3.93895
RNASEK	1.89385	1.59798	3.69243	3.47698	1.74592	3.5847	2.05319
GATA2-AS1	12.1847	9.18055	20.4009	25.5449	10.6826	22.9729	2.15049
CAPN10	24.1622	16.0406	30.2617	33.3017	20.1014	31.7817	1.58107
SLC35D1	19.2043	15.2961	76.7427	58.8518	17.2502	67.7972	3.93023
COX7B	3.52081	3.34447	18.0753	15.1285	3.43264	16.6019	4.83648
SIGMAR1	8.03496	6.05102	11.593	11.8813	7.04299	11.7372	1.6665
SARS1	11.9537	12.0739	42.1547	40.2703	12.0138	41.2125	3.43043
NECAP1	20.1377	23.7645	74.4082	69.9256	21.9511	72.1669	3.28762
NECAP2	14.1563	21.3677	70.8243	490.88	17.762	280.852	15.812
HYI	5.3832	3.30258	7.86495	6.9666	4.34289	7.41577	1.70757
GUSBP1	51.9639	44.2211	362.321	2057.76	48.0925	1210.04	25.1607
C11orf98	13.0171	11.4314	17.2616	15.2621	12.2242	16.2618	1.33029
THUMPD1	11.6066	9.50614	16.4379	14.5866	10.5564	15.5123	1.46947
THUMPD3	12.0216	7.98686	66.9195	55.1887	10.0042	61.0541	6.10283
CHORDC1	21.7733	19.1801	81.0358	54.62	20.4767	67.8279	3.31245
MLLT6	1.9138	1.59972	4.5549	5.3396	1.75676	4.94725	2.81612
MLLT1	1.8106	2.12511	4.8391	6.98105	1.96786	5.91007	3.00331
NUP188	13.4438	12.4729	96.1027	126.292	12.9584	111.197	8.58112
PREB	4.30506	4.01882	14.4575	16.0774	4.16194	15.2674	3.66834
SETMAR	18.5637	11.794	67.4451	56.5304	15.1789	61.9877	4.08382
GLT8D1	6.43005	5.12504	18.6427	17.928	5.77755	18.2854	3.1649
ITGB1BP2	5.18184	6.10051	2.28572	1.57836	5.64118	1.93204	0.342488
ZNHIT3	4.90833	2.745	15.3897	16.5995	3.82667	15.9946	4.17977
ZNHIT2	2.62862	2.08995	4.01693	3.61402	2.35928	3.81548	1.61722
ZNHIT1	8.82752	11.3433	15.9493	28.2845	10.0854	22.1169	2.19295
GTPBP4	12.0345	11.3918	50.5991	48.0235	11.7131	49.3113	4.20991
GTPBP1	3.37477	5.40868	29.8129	32.1759	4.39173	30.9944	7.05745
GTPBP3	7.80284	8.45036	11.8386	12.899	8.1266	12.3688	1.52201
NFATC2IP	10.2907	8.77633	40.8918	47.1423	9.5335	44.017	4.61709
GTPBP8	17.2148	9.78984	26.1887	21.0652	13.5023	23.627	1.74985
BPNT1	12.7269	13.2748	300.914	182.285	13.0008	241.6	18.5834
CRIP1	0.202269	0.556921	0.263729	0.127469	0.379595	0.195599	0.515283
ABHD14A-ACY1	4.87537	3.06357	7.73157	8.21548	3.96947	7.97353	2.00871
RNU7-1	2.89301	2.93809	2.15065	2.06464	2.91555	2.10764	0.722897
LOC101929340	5.93035	5.51026	13.8903	19.9568	5.72031	16.9236	2.9585
EPM2AIP1	11.1138	6.82749	22.979	16.7816	8.97063	19.8803	2.21615
CRIP2	1.65337	1.56804	4.16509	5.48491	1.61071	4.825	2.99558
BCL3	5.64211	4.22805	23.617	34.842	4.93508	29.2295	5.9228
TMEM88	1.18044	1.15251	0.630501	0.434399	1.16648	0.53245	0.45646
PLK1	6.41724	5.48753	12.723	10.4958	5.95239	11.6094	1.95038
PLK3	19.3015	12.9606	12.7038	35.8102	16.1311	24.257	1.50375
PLK2	8.67263	5.57808	14.8756	12.4529	7.12535	13.6643	1.9177
PLK4	21.6608	18.7588	36.7649	35.1739	20.2098	35.9694	1.7798
LRFN3	15.1519	8.20221	20.8087	177.631	11.677	99.2201	8.49702
LYRM2	18.3805	14.2087	22.29	22.2657	16.2946	22.2778	1.36719
LYRM1	32.5429	28.6234	59.0367	53.8131	30.5832	56.4249	1.84497
LYRM7	78.7402	98.4034	299.785	184.893	88.5718	242.339	2.73607
GIGYF1	0.657114	0.862615	1.89027	2.54061	0.759864	2.21544	2.91557
BRAT1	15.8063	11.5715	43.252	58.6768	13.6889	50.9644	3.72304
LINC01715	1.94526	1.61462	2.65658	2.25704	1.77994	2.45681	1.38028
CWC15	13.0501	8.25419	35.7283	31.2176	10.6521	33.473	3.14237
TOMM70	19.1303	18.5271	76.5067	76.3317	18.8287	76.4192	4.05865
STK11IP	55.2627	206.102	91.1568	1307.65	130.683	699.402	5.35191
LINC01719	20.2396	22.1758	18.497	22.4004	21.2077	20.4487	0.964214
NBPF3	81.4917	57.8587	274.715	285.218	69.6752	279.967	4.01817
ENDOG	5.15702	4.29424	11.6064	10.8307	4.72563	11.2186	2.37398
CSNK1G2	20.1783	4.88172	9.41062	10.4745	12.53	9.94254	0.793498
SERPINB8	43.7801	35.6698	36.4322	38.8614	39.725	37.6468	0.947686
CSNK1G1	42.7196	51.0053	113.302	127.416	46.8625	120.359	2.56835
ALOX12-AS1	19.2474	19.0266	90.026	101.507	19.137	95.7665	5.00425
SERPINB6	26.3623	27.7248	2080.03	1461.23	27.0435	1770.63	65.4733
PCGF1	2.13899	1.97235	3.42742	3.31321	2.05567	3.37031	1.63952
FAM76B	24.0315	20.0673	44.4821	39.2957	22.0494	41.8889	1.89978
PCGF3	4.47122	3.70269	19.7769	23.8292	4.08695	21.8031	5.3348
MAGED1	11.1854	10.5878	20.6458	23.9266	10.8866	22.2862	2.04712
MAGED2	4.94252	5.65133	17.6787	42.1232	5.29692	29.9009	5.64496
SPRYD7	25.3215	29.9364	77.6983	154.363	27.629	116.031	4.1996
C6orf62	3.03982	2.74103	18.842	22.1182	2.89042	20.4801	7.08551
NFS1	24.5956	26.2525	23.71	23.6014	25.424	23.6557	0.930446
SCAND2P	4.84807	5.77066	11.8966	14.8862	5.30937	13.3914	2.52222
ATP8B1	25.611	27.5249	288.021	1561.74	26.5679	924.879	34.8119
EXD3	57.1408	25.3038	60.7583	165.741	41.2223	113.25	2.74729
CCDC82	238.244	308.197	940.835	3206.15	273.221	2073.49	7.58908
ELP5	2.00641	1.92246	2.55311	3.09725	1.96443	2.82518	1.43816
FBXL3	14.0715	10.0711	56.132	41.0997	12.0713	48.6159	4.02739
NRDC	28.9809	22.7715	198.577	163.779	25.8762	181.178	7.00171
CCDC87	40.9103	25.8357	17.5882	18.4636	33.373	18.0259	0.540134
NUDT16L1	5.27063	4.33788	7.32864	7.09079	4.80425	7.20972	1.50069
DEK	10.9383	6.21729	55.5258	50.5799	8.57777	53.0528	6.18492
SLC25A5-AS1	6.11855	5.36958	6.68823	7.34062	5.74406	7.01442	1.22116
KLHDC9	3.52481	4.0125	10.6463	12.1083	3.76865	11.3773	3.01893
KLHDC4	68.4016	47.3425	197.307	1957.02	57.872	1077.17	18.6129
FBXL6	10.8951	7.39707	9.56082	8.91344	9.14608	9.23713	1.00995
KLHDC2	10.265	7.5395	29.143	27.5968	8.90227	28.3699	3.18682
UBAP2	39.8533	32.9809	225.322	270.725	36.4171	248.023	6.81063
UBAP1	18.1936	13.3805	258.835	408.671	15.787	333.753	21.141
EBNA1BP2	7.25351	12.5246	60.2492	44.4261	9.88906	52.3377	5.29248
FAM241A	18.1548	13.596	108.362	81.3301	15.8754	94.8458	5.9744
DHRS4-AS1	14.812	17.8912	30.0182	35.8201	16.3516	32.9191	2.01321
ASXL2	42.0975	36.1822	1276.7	915.703	39.1398	1096.2	28.0073
HDDC3	8.90128	6.24018	13.6604	8.67801	7.57073	11.1692	1.47531
LINC00449	2.95628	1.81336	2.80829	3.22797	2.38482	3.01813	1.26556
ZBTB38	9.68154	7.06454	57.4093	114.076	8.37304	85.7426	10.2403
ZNF252P-AS1	13.1714	13.2454	14.571	14.7673	13.2084	14.6692	1.11059
TMEM9B	25.5365	22.872	35.295	39.1905	24.2043	37.2427	1.53869
ZBTB33	10.1392	7.74812	20.1112	16.9379	8.94365	18.5246	2.07125
POLH	12.1085	11.5121	104.91	119.908	11.8103	112.409	9.51792
ZBTB34	25.1425	14.2712	58.1187	123.017	19.7068	90.5678	4.59576
ZBTB37	72.4215	69.1795	57.6233	56.6001	70.8005	57.1117	0.806656
KLHL36	14.6756	11.6219	43.7783	588.019	13.1487	315.898	24.0251
SMC1B	28.5585	22.7716	238.16	184.725	25.665	211.443	8.23856
TAB2	23.5286	20.023	2226.06	167.21	21.7758	1196.63	54.9525
TMEM97	7.82367	4.93152	29.4126	23.47	6.37759	26.4413	4.14597
SGTA	18.0371	12.826	47.9136	64.2872	15.4316	56.1004	3.63543
EIF1B	7.95693	6.03936	12.1032	15.4242	6.99814	13.7637	1.96677
DIPK2A	56.1269	27.7871	59.2689	49.3491	41.957	54.309	1.2944
TRIM44	55.011	36.0307	1433.99	265.462	45.5209	849.723	18.6667
TRIM45	12.7101	8.79547	21.7243	52.0912	10.7528	36.9078	3.4324
TRIM41	6.65658	3.74088	13.2876	11.6837	5.19873	12.4856	2.40167
IVD	8.27255	7.46565	21.8612	24.8641	7.8691	23.3627	2.96891
TBPL1	70.5251	26.3144	49.7261	145.239	48.4197	97.4824	2.01328
PEX2	27.2426	20.1936	78.749	50.5339	23.7181	64.6415	2.7254
PEX5	45.8321	37.5569	286.282	123.618	41.6945	204.95	4.91552
PEX6	12.803	13.4954	24.3263	25.1424	13.1492	24.7343	1.88105
ACD	7.31572	4.74724	10.4063	9.58561	6.03148	9.99593	1.65729
B3GALNT2	35.1081	33.105	251.236	319.747	34.1066	285.491	8.37057
HFE	5.83926	7.60656	16.9504	12.0171	6.72291	14.4838	2.15439
MPZL2	6.42088	7.76002	1.79717	19.4767	7.09045	10.6369	1.50018
TBK1	41.428	26.7274	130.408	125.908	34.0777	128.158	3.76078
MPZL1	30.8979	34.6337	399.768	371.315	32.7658	385.542	11.7666
AURKAIP1	4.95393	3.32065	6.20449	6.36526	4.13729	6.28487	1.51908
AFMID	10.4395	10.8358	19.5001	17.3105	10.6376	18.4053	1.73021
HLA-C	8.55075	14.0834	13.4586	24.5536	11.3171	19.0061	1.67942
CITED2	9.56127	7.58155	13.0152	10.6211	8.57141	11.8182	1.37879
PFDN2	21.9138	17.3623	45.562	40.192	19.638	42.877	2.18337
PFDN5	3.79213	2.32802	5.07976	5.26141	3.06008	5.17059	1.68969
PFDN6	1.75404	1.57517	4.93368	5.44293	1.66461	5.18831	3.11683
MTHFR	13.4006	10.9654	45.1891	81.8996	12.183	63.5443	5.21583
MTHFS	88.8996	38.5632	261.801	120.455	63.7314	191.128	2.99896
HLA-E	15.517	15.7388	16.7	66.1903	15.6279	41.4451	2.65199
NFKBIE	1.81739	1.9559	3.29774	2.98291	1.88664	3.14032	1.6645
LOC105374952	3.62191	27.8796	4.41039	4.27096	15.7507	4.34067	0.275585
HIRA	25.6378	28.1584	93.3506	210.747	26.8981	152.049	5.65277
PDE4DIP	49.593	33.4923	80.8648	67.1688	41.5427	74.0168	1.78171
TOMM20	13.2985	12.0739	41.8552	34.6964	12.6862	38.2758	3.01711
RPS13	4.64283	3.95202	9.4906	8.68479	4.29743	9.0877	2.11468
CLPX	16.9553	13.2185	79.1759	73.4577	15.0869	76.3168	5.05849
RPS11	3.31307	3.3742	6.62418	7.3135	3.34363	6.96884	2.08421
RPS10	6.8752	5.60314	19.0021	18.5921	6.23917	18.7971	3.01276
RPS16	7.23692	6.23268	12.3483	12.4625	6.7348	12.4054	1.84198
RPS15	4.50505	3.58417	6.23151	5.58843	4.04461	5.90997	1.46119
RPS14	5.95215	4.55646	13.0263	13.4803	5.2543	13.2533	2.52237
SLC16A5	9.5835	26.6105	20.7622	40.4367	18.097	30.5994	1.69086
RPS19	6.11953	5.03567	18.0635	17.9498	5.5776	18.0066	3.22839
TOMM22	4.25397	2.87864	11.7431	11.5394	3.56631	11.6412	3.26423
RIPK1	37.9112	28.415	71.909	83.7286	33.1631	77.8188	2.34655
LATS1	38.2862	30.7914	149.841	154.9	34.5388	152.37	4.41157
DDOST	7.00141	5.50933	27.1613	26.7617	6.25537	26.9615	4.31014
PDCL	14.7207	17.1333	27.5207	23.0769	15.927	25.2988	1.58842
CSKMT	7.44403	5.75185	10.0304	8.13219	6.59794	9.08131	1.37639
EIF2S1	21.8328	13.6926	66.0205	57.2783	17.7627	61.6494	3.47072
LINC01063	9.76707	7.26993	10.4076	9.34531	8.5185	9.87645	1.15941
PUSL1	1.70903	1.84651	3.18199	3.31565	1.77777	3.24882	1.82747
SRCIN1	4.48806	4.26591	10.0123	13.7775	4.37699	11.8949	2.7176
LAMA5	8.36685	5.55272	30.4327	63.1798	6.95979	46.8063	6.72524
C2orf27A	30.0435	58.7045	20.8228	15.925	44.374	18.3739	0.414069
CRABP2	3.60305	3.37667	6.30332	6.44234	3.48986	6.37283	1.8261
SLC9A3R2	1.80746	1.21828	4.86446	3.89852	1.51287	4.38149	2.89614
SLC9A3R1	8.6327	6.50555	14.3259	15.4619	7.56913	14.8939	1.96772
LOC646471	0.511157	0.659969	0.231378	0.191114	0.585563	0.211246	0.360757
ZNF419	6.47259	7.63882	27.5885	15.0335	7.05571	21.311	3.02039
ZNF418	10.2928	11.6523	25.8248	36.7504	10.9725	31.2876	2.85145
ZNF417	16.6337	15.3314	29.1828	27.1827	15.9826	28.1828	1.76334
TSSC4	4.84603	2.68072	6.19239	6.69354	3.76337	6.44296	1.71202
ZNF414	12.6821	8.58416	14.9756	18.7605	10.6331	16.868	1.58637
ZNF410	18.2553	13.6106	60.3537	52.8086	15.9329	56.5811	3.5512
RRAGA	7.93189	4.9903	11.9878	10.1894	6.4611	11.0886	1.71621
RRAGC	20.0431	18.0726	39.6861	44.4417	19.0579	42.0639	2.20717
GGT1	6.40119	6.47453	3.94104	6.64726	6.43786	5.29415	0.822346
ARHGAP39	44.0208	35.0299	58.5925	136.634	39.5254	97.6133	2.46964
LBX2	4.19707	2.57391	3.8147	3.34248	3.38549	3.57859	1.05704
RASA1	21.2713	24.548	119.892	78.8884	22.9096	99.3903	4.33837
RASA2	39.3553	24.5694	449.468	155.665	31.9624	302.566	9.46633
MIR195	0.435086	0.524756	0.366312	0.205867	0.479921	0.28609	0.596119
SLC40A1	16.176	11.2625	73.9908	58.2196	13.7193	66.1052	4.81842
ACTN4	11.0853	10.3455	38.1926	45.1298	10.7154	41.6612	3.88798
TINF2	5.80042	4.41223	10.7541	9.18516	5.10633	9.96963	1.95241
EZR	9.322	8.91359	32.9897	32.864	9.1178	32.9269	3.61127
PTPRF	7.10459	5.44625	25.4638	28.0648	6.27542	26.7643	4.26494
UBE3C	13.4064	9.23341	119.051	109.132	11.3199	114.091	10.0788
LOC101060553	44.9551	40.193	33.402	31.0771	42.5741	32.2396	0.757258
DTWD1	48.6447	23.0101	63039.8	89.7288	35.8274	31564.8	881.023
IFT27	19.9959	25.3922	85.99	44.9754	22.6941	65.4827	2.88546
IFT20	8.06273	3.82088	19.8931	16.3893	5.94181	18.1412	3.05314
IFT22	7.45564	8.00586	21.8222	32.3211	7.73075	27.0717	3.50182
PRRT3-AS1	2.99503	4.16134	7.73368	6.6676	3.57819	7.20064	2.01237
CPD	73.1012	42.9287	1130.62	374.032	58.0149	752.326	12.9678
MIR4261	2.31254	3.74927	1.18044	1.94975	3.0309	1.56509	0.516378
PPP4R3A	22.0665	17.9874	82.5866	82.6424	20.027	82.6145	4.12516
PPP4R3B	21.2343	19.9037	98.4324	88.8312	20.569	93.6318	4.55208
LOC105371795	4.81838	7.20192	8.29969	11.4172	6.01015	9.85846	1.6403
GAPVD1	19.0231	35.0575	701.755	2614.5	27.0403	1658.13	61.3206
CMC1	90.2857	52.9988	8669.22	279.936	71.6422	4474.58	62.4573
N6AMT1	34.2338	23.2762	36.5006	50.9433	28.755	43.7219	1.5205
DMPK	1.58663	1.2842	0.870753	1.08815	1.43541	0.979453	0.682349
KMT5C	5.46794	5.30793	11.1502	12.4236	5.38793	11.7869	2.18765
TFE3	3.92861	7.64488	23.0584	21.4152	5.78675	22.2368	3.84271
LINC01816	4.02823	4.26414	3.76092	3.83976	4.14619	3.80034	0.916587
RNASEH1	25.6204	18.8691	62.0895	55.773	22.2448	58.9313	2.64922
TAF1A	30.6057	24.3848	209.733	147.884	27.4953	178.808	6.50324
RRP7A	6.26783	5.8776	24.8936	26.0845	6.07272	25.4891	4.19731
CDR2L	17.8792	13.8914	29.2188	29.545	15.8853	29.3819	1.84963
UBXN7	41.0553	51.1879	387.798	1166.54	46.1216	777.171	16.8505
LINC00638	0.963582	2.36228	1.47434	7.02062	1.66293	4.24748	2.55421
RBM4B	8.87492	8.24285	13.1846	12.1704	8.55888	12.6775	1.48121
PTGER4P2-CDK2AP2P2	229.309	1360.07	165.167	71.872	794.691	118.52	0.149139
RMRP	8.60804	22.6025	10.5134	16.0904	15.6053	13.3019	0.852397
HMGN4	18.679	9.38395	70.0928	1529.14	14.0315	799.616	56.9874
HMGN3	22.9131	17.0392	57.93	39.7219	19.9762	48.826	2.44421
HMGN2	5.89937	4.08803	9.43389	8.91075	4.9937	9.17232	1.83678
HMGN1	6.44572	3.60019	11.1655	10.0764	5.02295	10.6209	2.11447
ATP6V1E1	12.6525	15.6556	73.7446	85.8167	14.154	79.7807	5.6366
PLS3-AS1	43.9439	199.542	30.8976	70.6775	121.743	50.7875	0.417169
RAB6A	40.269	44.1634	748.078	662.969	42.2162	705.524	16.7122
RC3H1	21.9034	19.5206	190.382	150.792	20.712	170.587	8.23613
RC3H2	25.5589	20.7814	114.666	132.461	23.1701	123.564	5.33288
CRIPT	42.9043	31.2059	170.997	96.9926	37.0551	133.995	3.6161
IFIT5	10.6069	8.31094	26.8212	10.3922	9.45892	18.6067	1.9671
SOD2-OT1	4.13221	3.48607	6.68574	6.88615	3.80914	6.78595	1.78149
SDAD1	15.3455	9.61186	152.435	143.032	12.4787	147.733	11.8388
PJVK	201.856	121.634	72.3765	72.9561	161.745	72.6663	0.449265
MIR3064	0.953844	1.04042	0.765448	0.96346	0.997133	0.864454	0.866939
ISG15	2.86337	3.87135	2.58005	3.75997	3.36736	3.17001	0.941393
MAP1LC3B	13.6751	12.5587	28.4992	25.1668	13.1169	26.833	2.04568
ZFP28	20.2174	13.0436	45.278	35.2614	16.6305	40.2697	2.42144
BRCC3	23.0396	16.3258	125.423	96.0292	19.6827	110.726	5.62554
GDI2	24.4651	21.1283	78.8616	81.6932	22.7967	80.2774	3.52144
GDI1	4.48542	3.68114	4.61559	4.59243	4.08328	4.60401	1.12753
ARL5A	41.07	29.0448	262.611	114.443	35.0574	188.527	5.37766
CBY1	10.1332	9.6898	58.1175	60.4326	9.9115	59.2751	5.98043
CBY3	0.681553	0.668815	0.32671	0.303831	0.675184	0.31527	0.46694
FAM89B	2.467	1.8803	3.39107	2.73	2.17365	3.06053	1.40801
ERLIN1	27.8886	18.242	102.473	83.881	23.0653	93.1771	4.0397
ERLIN2	11.9232	9.2343	20.7836	20.9562	10.5787	20.8699	1.97282
SPDL1	28.4888	16.812	99.5882	60.348	22.6504	79.9681	3.53054
WDR34	6.3819	6.8727	29.6469	27.9633	6.6273	28.8051	4.34643
WDR37	24.6685	25.7422	100.114	119.076	25.2053	109.595	4.34809
WDR33	24.7605	21.9669	117.259	128.299	23.3637	122.779	5.25513
CAHM	10.7546	14.9016	13.1771	12.527	12.8281	12.8521	1.00187
EIF4A1	6.05574	4.23672	10.3793	8.66853	5.14623	9.52391	1.85066
EIF4A3	21.2789	18.4507	32.6077	30.7533	19.8648	31.6805	1.59481
KRT18	6.30414	4.6649	9.46846	7.98186	5.48452	8.72516	1.59087
ABHD17A	2.816	1.50292	3.64478	3.28965	2.15946	3.46721	1.60559
ABHD17B	46.648	49.4653	154.182	128.821	48.0566	141.502	2.94447
SLC26A6	11.71	11.1019	21.6321	46.8476	11.406	34.2398	3.00193
GIGYF2	21.9574	21.6543	226.449	210.849	21.8058	218.649	10.0271
TLE3	9.18831	6.51368	33.8199	39.1469	7.85099	36.4834	4.64698
TLE1	16.8503	15.2368	341.814	346.726	16.0435	344.27	21.4585
TLE5	1.824	1.73204	5.93481	7.69936	1.77802	6.81709	3.83409
AUNIP	25.6517	19.6554	81.6969	81.5525	22.6536	81.6247	3.60317
ZNF816-ZNF321P	13.4603	11.9942	44.4215	55.2234	12.7272	49.8224	3.91463
GET1	9.56752	10.8752	10.3733	12.6802	10.2214	11.5268	1.12771
PLP2	2.32455	2.16148	7.41808	8.65593	2.24301	8.037	3.58313
LOC114841040	9.55243	8.98769	5.78301	7.37243	9.27006	6.57772	0.709566
ZFP69B	47.4877	39.2475	86.4701	114.705	43.3676	100.587	2.31941
CDC6	10.132	11.18	37.6962	39.4593	10.656	38.5777	3.62028
CDC7	25.9088	15.9527	102.504	63.1678	20.9308	82.8357	3.95761
MIR4536-2	1.63103	3.14698	2.25897	1.37348	2.38901	1.81622	0.760242
TMEM259	4.34626	4.21165	15.185	16.2095	4.27896	15.6972	3.66847
CRYZL1	15.7425	17.6953	21.9796	22.6246	16.7189	22.3021	1.33394
TFPT	2.46585	2.65189	8.9603	8.01352	2.55887	8.48691	3.31666
SERF2	3.21706	2.8444	7.00487	6.15863	3.03073	6.58175	2.17167
TM9SF4	12.8067	14.8202	63.1658	144.712	13.8134	103.939	7.52448
TM9SF1	4.97513	5.12449	7.96762	7.41784	5.04981	7.69273	1.52337
TM9SF3	32.1285	22.5488	111.032	94.5099	27.3387	102.771	3.75918
TM9SF2	20.9557	16.2586	116.591	120.892	18.6072	118.741	6.38146
NAT9	2.04572	2.20389	6.46267	6.65505	2.12481	6.55886	3.0868
NAT1	10.5763	23.6976	43.19	38.825	17.1369	41.0075	2.39294
DNTTIP2	21.3865	12.3396	37.782	30.1682	16.863	33.9751	2.01477
MEPCE	4.48195	3.83539	4.02094	4.02357	4.15867	4.02226	0.967198
GLOD4	19.1703	14.4428	84.6684	90.4697	16.8065	87.569	5.21042
COX5A	15.9392	16.9446	74.9078	75.3743	16.4419	75.1411	4.5701
COX5B	5.87347	4.21621	11.9152	10.3182	5.04484	11.1167	2.20358
KCNC3	13.855	7.77888	42.1912	109.244	10.8169	75.7177	6.99992
TMEM254	28.5473	22.604	36.1803	32.9005	25.5757	34.5404	1.35052
NAGLU	8.38957	7.30156	18.7601	30.1971	7.84556	24.4786	3.12006
TMEM251	12.0507	8.40701	14.9461	11.8275	10.2289	13.3868	1.30873
TMEM250	5.11354	4.53052	9.3574	10.2071	4.82203	9.78225	2.02866
KIAA2026	20.6763	26.0125	109.925	74.9831	23.3444	92.4543	3.96045
CPSF7	13.6768	10.8484	50.5194	49.3107	12.2626	49.9151	4.07052
CPSF6	19.4785	13.2578	63.6258	51.8034	16.3681	57.7146	3.52603
CPSF4	9.02887	6.54604	34.4524	40.3089	7.78746	37.3806	4.80011
CPSF3	12.4692	9.44739	27.0385	23.0919	10.9583	25.0652	2.28732
CPSF2	29.5856	24.8189	189.59	137.355	27.2022	163.472	6.00952
CPSF1	8.13633	6.87571	25.8074	28.8561	7.50602	27.3318	3.64132
SNORA29	1.21489	1.56767	1.50657	1.6968	1.39128	1.60168	1.15123
LOC101928504	15.9325	11.0914	13.5589	11.9862	13.512	12.7725	0.945274
ACAA1	13.7896	14.8008	29.1507	32.2701	14.2952	30.7104	2.1483
ZFP91-CNTF	21.1233	15.4901	49.749	56.4614	18.3067	53.1052	2.90087
ARIH2	15.1065	16.0068	27.2864	25.7306	15.5567	26.5085	1.704
TTLL3	16.1396	24.4711	20.2418	23.0704	20.3053	21.6561	1.06652
RNPC3	11.1735	6.97206	56.5001	33.8322	9.07276	45.1661	4.97821
APC2	1.14575	1.81145	0.433585	0.367797	1.4786	0.400691	0.270994
CLIC1	2.23892	1.82842	3.82704	3.80677	2.03367	3.81691	1.87685
CRAT	6.79362	6.20624	11.9575	12.4348	6.49993	12.1962	1.87636
SLC35F6	6.68254	11.1115	30.008	49.2819	8.897	39.6449	4.45599
LRWD1	7.15085	3.568	14.1128	15.4945	5.35943	14.8037	2.76217
NRBP2	4.93423	5.52583	7.88745	9.83744	5.23003	8.86244	1.69453
MBD4	13.2372	9.58351	21.5805	18.9012	11.4103	20.2409	1.7739
MBD6	2.60408	2.17268	6.68232	5.66362	2.38838	6.17297	2.58458
MBD1	11.7336	11.3173	32.1288	35.2036	11.5255	33.6662	2.92102
RNU6-2	1.97448	1.55388	5.09897	5.43987	1.76418	5.26942	2.9869
MBD3	6.95473	5.54672	9.84932	9.12689	6.25072	9.48811	1.51792
MBD2	21.2886	12.4573	1805	230.382	16.873	1017.69	60.315
CMTM6	61.7064	28.0033	107.593	43.9014	44.8548	75.7474	1.68872
FAM126B	36.124	30.1178	292.627	236.908	33.1209	264.768	7.99396
MLPH	9.49242	7.06759	31.2675	28.2072	8.28	29.7373	3.59146
TRMT112	3.16986	3.49405	6.55261	7.371	3.33195	6.96181	2.08941
MPC2	17.1882	14.2893	92.443	21.531	15.7387	56.987	3.62081
MPC1	28.7888	24.9717	54.2136	52.0246	26.8803	53.1191	1.97613
TSPAN13	28.6357	20.5799	59.8964	55.3981	24.6078	57.6472	2.34264
TSPAN15	7.99352	9.42008	58.7236	66.2689	8.7068	62.4963	7.17787
REXO1	8.67835	6.95915	21.9383	24.6066	7.81875	23.2725	2.9765
REXO2	14.4512	10.5821	38.7031	25.9537	12.5166	32.3284	2.58284
REXO5	54.1108	47.8363	156.993	116.646	50.9735	136.82	2.68413
REXO4	8.58095	9.53726	23.0827	27.0495	9.05911	25.0661	2.76695
SLC25A19	4.58486	4.0577	5.21182	5.26997	4.32128	5.2409	1.21281
SLC25A17	41.8197	28.4869	1859.93	3205.58	35.1533	2532.75	72.0489
SLC25A16	30.3894	42.6962	798.046	3547.85	36.5428	2172.95	59.4631
SLC25A15	33.5529	29.8828	147.752	339.555	31.7178	243.654	7.68191
SLC25A13	111.835	41.1614	7.69156e+06	2003.46	76.498	3.84678e+06	50286.1
SLC25A11	4.54433	4.77241	9.4307	10.3998	4.65837	9.91528	2.12849
SLC25A10	5.26648	3.047	7.62924	6.25578	4.15674	6.94251	1.67018
HSD17B8	2.50249	1.89231	1.50929	1.34889	2.1974	1.42909	0.650356
STAT3	28.7921	28.2625	308.412	752.89	28.5273	530.651	18.6015
CCDC17	1.40173	1.28692	0.917607	0.86597	1.34433	0.891788	0.663372
NDUFA10	32.7404	42.2361	123.941	195.67	37.4883	159.806	4.26282
NDUFA11	9.17008	5.08588	22.3219	28.7104	7.12798	25.5161	3.57971
NDUFA13	8.72341	8.11539	28.5556	28.8118	8.4194	28.6837	3.40686
CCDC18	51.4658	48.1695	942.595	345.909	49.8177	644.252	12.9322
TMUB1	0.821288	0.897302	1.10441	1.36386	0.859295	1.23413	1.43621
DNAJA3	11.2647	9.64698	62.6182	73.7698	10.4559	68.194	6.52209
DYNLRB2	39.6778	29.8814	75.1571	87.8079	34.7796	81.4825	2.34283
DNAJA1	19.5536	13.9116	36.5171	29.0033	16.7326	32.7602	1.95787
LOC105370687	3.33553	2.82824	3.24494	3.22416	3.08188	3.23455	1.04954
RYBP	8.31048	8.21467	78.3577	70.2275	8.26258	74.2926	8.99146
SYNCRIP	13.0774	10.1117	42.9521	43.1279	11.5945	43.04	3.71209
GNG5	4.86766	5.04115	11.0202	9.76314	4.95441	10.3917	2.09746
DBF4	16.6437	12.7274	71.4827	59.0622	14.6856	65.2725	4.44467
GNG3	1.36097	1.111	1.52479	1.63196	1.23599	1.57837	1.27702
MMAA	321.748	138.229	544.819	248.233	229.989	396.526	1.72411
NOA1	13.7806	10.6007	19.8317	19.6611	12.1907	19.7464	1.6198
LOC108783654	7.06415	7.73786	12.2766	11.385	7.40101	11.8308	1.59854
FUS	13.1242	8.39249	27.2283	24.5233	10.7583	25.8758	2.40519
GTPBP10	31.1629	20.6202	7575.67	176.155	25.8915	3875.91	149.698
ALG2	10.1499	14.8659	21.1624	20.2089	12.5079	20.6856	1.6538
ALG3	7.56509	6.4945	17.3669	17.1042	7.02979	17.2356	2.45179
ALG1	27.487	23.2127	92.1393	147.401	25.3498	119.77	4.7247
FUZ	2.03901	1.6113	3.09945	1.99479	1.82516	2.54712	1.39556
ALG5	38.3837	24.2996	236.062	164.65	31.3417	200.356	6.39265
LTC4S	0.975122	0.643785	0.568915	0.516324	0.809454	0.54262	0.670353
SMARCE1	14.7607	9.50683	59.3821	48.3952	12.1337	53.8887	4.44122
PDXP	11.4296	15.3915	26.4906	32.8877	13.4106	29.6891	2.21386
COX6B1	9.02289	12.0115	27.559	26.5749	10.5172	27.0669	2.57359
STAM	64.4563	30.6415	842.051	275.77	47.5489	558.91	11.7544
MIR4674	10.5806	6.05864	4.51007	5.24002	8.31961	4.87504	0.58597
ARIH1	44.2645	34.6154	186.516	167.191	39.4399	176.853	4.48412
CCNE2	13.7659	11.1346	37.4047	34.8372	12.4503	36.121	2.90122
CCNE1	3.43758	19.7919	41.082	82.8354	11.6148	61.9587	5.33448
MIR4678	0.49237	0.697026	0.683215	0.719522	0.594698	0.701369	1.17937
RAB11A	22.1683	20.5579	33.6722	30.5905	21.3631	32.1313	1.50406
GCC2	33.3163	24.868	244.113	156.674	29.0921	200.393	6.88823
GCC1	17.0688	11.1254	18.1525	15.3844	14.0971	16.7684	1.1895
CLDN3	4.51998	3.97849	7.08963	6.32877	4.24924	6.7092	1.57892
CLDN4	3.456	3.55413	3.93165	3.83614	3.50507	3.88389	1.10808
CLDN5	2.35262	2.3321	2.57264	2.30718	2.34236	2.43991	1.04164
CLDN7	3.95762	2.78808	4.95053	4.72868	3.37285	4.8396	1.43487
H2BC18	13.2234	10.6273	13.6009	11.6557	11.9253	12.6283	1.05895
LINC00339	5.47805	7.62411	20.3542	22.0025	6.55108	21.1784	3.2328
H2BC12	3.3839	2.95942	3.59966	3.23389	3.17166	3.41678	1.07728
H2BC13	5.26807	4.73034	5.52054	5.9516	4.9992	5.73607	1.1474
H2BC10	4.36033	3.74463	4.52373	4.31274	4.05248	4.41824	1.09026
H2BC11	4.49049	4.54979	4.98479	4.68936	4.52014	4.83707	1.07012
H2BC17	3.83202	3.2513	3.87726	3.63382	3.54166	3.75554	1.06039
H2BC14	3.43584	3.48565	4.41701	4.54662	3.46074	4.48182	1.29504
H2BC15	4.65737	4.44757	5.49589	5.59735	4.55247	5.54662	1.21838
SMYD5	3.09339	7.38048	27.0729	78.3349	5.23694	52.7039	10.0639
MRFAP1	2.08457	2.29261	3.00566	3.07467	2.18859	3.04017	1.3891
IRF3	2.41089	2.30077	8.21199	8.42432	2.35583	8.31816	3.53089
IRF2	42.3583	81.3864	103.575	374.569	61.8724	239.072	3.86396
IRF1	19.2104	141.001	15.6528	37.4351	80.1059	26.5439	0.331361
IRF7	2.7638	2.30902	3.39796	3.45483	2.53641	3.42639	1.35089
IRF6	9.25257	8.07151	12.7817	11.7879	8.66204	12.2848	1.41823
PCNX4	43.0996	27.2936	186.638	121.933	35.1966	154.285	4.38353
IRF9	4.70541	3.31094	5.06898	6.15981	4.00817	5.61439	1.40074
DINOL	33.9101	31.9275	9.08403	7.03967	32.9188	8.06185	0.244901
C6orf47	7.9722	5.62534	7.79073	7.55023	6.79877	7.67048	1.12822
CLK1	10.2803	7.46959	19.5489	18.9277	8.87492	19.2383	2.16771
CLK2	6.62049	5.28298	12.11	11.8432	5.95173	11.9766	2.01228
CLK3	3.43045	3.39406	5.67841	5.61827	3.41226	5.64834	1.65531
CLK4	17.8755	11.7725	58.275	50.0338	14.824	54.1544	3.65316
SPATA5L1	21.642	16.9669	43.1012	31.0819	19.3045	37.0916	1.9214
RUNDC1	5.06203	4.57637	16.8452	16.3739	4.8192	16.6096	3.44654
LINC01617	56.0628	48.6959	27.3508	30.9896	52.3794	29.1702	0.556903
TECR	15.0464	11.8703	56.6656	77.3724	13.4584	67.019	4.97972
C16orf70	18.6318	16.5262	40.9771	41.373	17.579	41.175	2.34228
C16orf71	4.69641	4.44634	15.4807	16.321	4.57137	15.9009	3.47835
ZNF271P	18.0281	12.0413	53.6254	36.3498	15.0347	44.9876	2.99225
ZBTB12	3.04324	2.50777	1.2179	1.17498	2.77551	1.19644	0.43107
ZBTB11	20.1572	18.909	37.5015	45.6053	19.5331	41.5534	2.12733
ZBTB17	8.80969	8.1101	28.7138	36.42	8.45989	32.5669	3.84956
MRPL23	6.09798	3.47716	15.2901	19.6913	4.78757	17.4907	3.65336
ZBTB14	12.6013	8.67515	12.9811	11.0338	10.6382	12.0075	1.12871
FCSK	7.00101	6.16943	21.6635	26.09	6.58522	23.8768	3.62581
TMEM150A	2.83116	2.70323	3.87665	3.39271	2.7672	3.63468	1.31349
ZNF641	16.276	22.4234	45.873	41.2701	19.3497	43.5715	2.25179
C1orf159	5.13843	5.44003	16.986	20.0054	5.28923	18.4957	3.49686
MTO1	15.67	12.7431	29.2753	25.7027	14.2066	27.489	1.93495
LINC00467	131.522	75.6631	209.833	129.54	103.593	169.687	1.63802
DDX19A	17.0632	15.4073	82.8005	86.9931	16.2353	84.8968	5.22916
DDX19B	14.3585	12.427	146.024	591.367	13.3927	368.695	27.5295
LINC00461	9.13901	7.36888	7.59802	6.56242	8.25395	7.08022	0.857798
LYSMD3	15.5487	12.5241	40.7414	35.6743	14.0364	38.2078	2.72205
KLHL11	30.4898	21.528	41.2651	31.0404	26.0089	36.1528	1.39001
KLHL12	18.2671	19.6846	20.1813	21.9163	18.9758	21.0488	1.10924
LOC100287049	2.03921	2.13953	2.21075	2.26353	2.08937	2.23714	1.07072
PIGV	32.9205	24.8293	32.5743	34.1463	28.8749	33.3603	1.15534
SPATA33	14.1074	15.1312	33.4792	34.4278	14.6193	33.9535	2.32251
HIF1A	36.3732	19.6024	168.378	104.895	27.9878	136.637	4.882
UNG	10.4926	11.8454	26.4882	31.1998	11.169	28.844	2.58251
UNK	17.0775	14.4674	22.8922	18.5967	15.7724	20.7445	1.31524
PMS2P1	30.1066	35.6138	41.6737	36.7462	32.8602	39.2099	1.19323
LOC100996419	8.04078	6.36108	12.8922	14.6031	7.20093	13.7476	1.90915
TONSL-AS1	2.18533	1.5585	1.60878	1.01776	1.87192	1.31327	0.701565
ZSCAN9	8.58806	11.0517	28.9552	29.4055	9.81989	29.1804	2.97156
C2orf69	18.2629	15.5161	46.5482	48.8723	16.8895	47.7102	2.82484
C2orf68	5.71335	3.58472	7.8565	7.29039	4.64903	7.57345	1.62904
NRF1	58.852	41.9197	815.106	2585.84	50.3859	1700.47	33.749
HTD2	7.84193	5.59724	30.6547	23.4668	6.71959	27.0608	4.02715
ZNF529-AS1	8.19033	5.12397	9.34567	9.21587	6.65715	9.28077	1.39411
[truncated: 7,287 more rows]

## Sheet: Motif analysis
Rank	Motif Name	P-value	log P-pvalue	q-value (Benjamini)	# Target Sequences with Motif	% of Targets Sequences with Motif	# Background Sequences with Motif	% of Background Sequences with Motif
1	ZFX(Zf)/mES-Zfx-ChIP-Seq(GSE11431)/Homer	1e-21	-48.68	0	2977	0.4047	14719	0.351
2	ZNF711(Zf)/SHSY5Y-ZNF711-ChIP-Seq(GSE20673)/Homer	1e-10	-23.32	0	4529	0.6157	24274	0.5789
3	MYB(HTH)/ERMYB-Myb-ChIPSeq(GSE22095)/Homer	1e-10	-23.16	0	2191	0.2979	11094	0.2646
4	YY1(Zf)/Promoter/Homer	1e-08	-20.05	0	328	0.0446	1333.7	0.0318
5	BMYB(HTH)/Hela-BMYB-ChIP-Seq(GSE27030)/Homer	1e-08	-19.12	0	1611	0.219	8058.9	0.1922
6	ZEB1(Zf)/PDAC-ZEB1-ChIP-Seq(GSE64557)/Homer	1e-08	-18.6	0	2875	0.3908	15054.1	0.359
7	AP-2gamma(AP2)/MCF7-TFAP2C-ChIP-Seq(GSE21234)/Homer	1e-06	-15.89	0	3342	0.4543	17799	0.4245
8	HINFP(Zf)/K562-HINFP.eGFP-ChIP-Seq(Encode)/Homer	1e-06	-14.62	0	1920	0.261	9910.8	0.2364
9	Zfp57(Zf)/H1-ZFP57.HA-ChIP-Seq(GSE115387)/Homer	1e-06	-14	0	1665	0.2263	8533.5	0.2035
10	Zac1(Zf)/Neuro2A-Plagl1-ChIP-Seq(GSE75942)/Homer	1e-05	-13.19	0.0001	4905	0.6668	26878.5	0.641
11	AMYB(HTH)/Testes-AMYB-ChIP-Seq(GSE44588)/Homer	1e-05	-12.57	0.0001	1668	0.2268	8607.3	0.2053
12	ZNF264(Zf)/HEK293-ZNF264.GFP-ChIP-Seq(GSE58341)/Homer	1e-05	-11.57	0.0003	1119	0.1521	5650.8	0.1348
13	AP-2alpha(AP2)/Hela-AP2alpha-ChIP-Seq(GSE31477)/Homer	0.0001	-11.46	0.0004	2689	0.3656	14334.9	0.3419
14	Gata4(Zf)/Heart-Gata4-ChIP-Seq(GSE35151)/Homer	0.001	-8.175	0.0089	512	0.0696	2507.9	0.0598
15	E2F4(E2F)/K562-E2F4-ChIP-Seq(GSE31477)/Homer	0.001	-7.774	0.0123	2103	0.2859	11257.2	0.2685
16	PRDM15(Zf)/ESC-Prdm15-ChIP-Seq(GSE73694)/Homer	0.001	-7.386	0.017	1427	0.194	7521	0.1794
17	LRF(Zf)/Erythroblasts-ZBTB7A-ChIP-Seq(GSE74977)/Homer	0.001	-7.199	0.0193	4390	0.5968	24256.4	0.5785
18	Nr5a2(NR)/mES-Nr5a2-ChIP-Seq(GSE19019)/Homer	0.01	-6.777	0.0279	644	0.0875	3262.1	0.0778
19	Gata6(Zf)/HUG1N-GATA6-ChIP-Seq(GSE51936)/Homer	0.01	-6.579	0.0322	445	0.0605	2201.4	0.0525
20	Tbx20(T-box)/Heart-Tbx20-ChIP-Seq(GSE29636)/Homer	0.01	-5.919	0.0591	219	0.0298	1029.9	0.0246
21	ZBTB12(Zf)/HEK293-ZBTB12.GFP-ChIP-Seq(GSE58341)/Homer	0.01	-5.763	0.0658	515	0.07	2605.3	0.0621
22	NFAT(RHD)/Jurkat-NFATC1-ChIP-Seq(Jolma_et_al.)/Homer	0.01	-5.353	0.0947	603	0.082	3098.4	0.0739
23	ZNF415(Zf)/HEK293-ZNF415.GFP-ChIP-Seq(GSE58341)/Homer	0.01	-5.352	0.0947	1085	0.1475	5742.3	0.1369
24	Gata2(Zf)/K562-GATA2-ChIP-Seq(GSE18829)/Homer	0.01	-4.919	0.1339	320	0.0435	1589.9	0.0379
25	E2F3(E2F)/MEF-E2F3-ChIP-Seq(GSE71376)/Homer	0.01	-4.776	0.1484	2631	0.3577	14438.1	0.3443
26	Tgif1(Homeobox)/mES-Tgif1-ChIP-Seq(GSE55404)/Homer	0.01	-4.722	0.1506	2112	0.2871	11517.7	0.2747
